# Supplementary material for: Characterization of functional methylomes by next-generation capture sequencing identifies novel disease-associated variants
Source: Nat Commun. 2015 May 29;6:7211. doi: 10.1038/ncomms8211 (PMC4544751; doi:10.1038/ncomms8211)
Supplement: Supplementary Data 1 — Metabolic trait-associated Illumina 450K array CpGs included in the Met V1 design [file ncomms8211-s2.xlsx]

## Sheet: Sheet 1
Supplementary Data 1. Metabolic trait-associated Illumina 450K array CpGs included in the Met V1 design
chr	start	end
chr1	812539	812540
chr1	834183	834184
chr1	834356	834357
chr1	841289	841290
chr1	843581	843582
chr1	855425	855426
chr1	855544	855545
chr1	861886	861887
chr1	865013	865014
chr1	867031	867032
chr1	870791	870792
chr1	871057	871058
chr1	871441	871442
chr1	871546	871547
chr1	871980	871981
chr1	872235	872236
chr1	874896	874897
chr1	876551	876552
chr1	879375	879376
chr1	879383	879384
chr1	879415	879416
chr1	886441	886442
chr1	891193	891194
chr1	897500	897501
chr1	901449	901450
chr1	901685	901686
chr1	901725	901726
chr1	917249	917250
chr1	944783	944784
chr1	944789	944790
chr1	956799	956800
chr1	958351	958352
chr1	960761	960762
chr1	967561	967562
chr1	976227	976228
chr1	977896	977897
chr1	988623	988624
chr1	999599	999600
chr1	1001973	1001974
chr1	1003529	1003530
chr1	1005398	1005399
chr1	1010638	1010639
chr1	1016470	1016471
chr1	1052886	1052887
chr1	1053027	1053028
chr1	1062237	1062238
chr1	1063857	1063858
chr1	1064942	1064943
chr1	1065028	1065029
chr1	1067397	1067398
chr1	1068089	1068090
chr1	1073510	1073511
chr1	1079561	1079562
chr1	1079622	1079623
chr1	1079879	1079880
chr1	1097179	1097180
chr1	1097233	1097234
chr1	1097270	1097271
chr1	1098001	1098002
chr1	1098070	1098071
chr1	1100035	1100036
chr1	1101431	1101432
chr1	1104366	1104367
chr1	1105518	1105519
chr1	1139603	1139604
chr1	1144012	1144013
chr1	1144558	1144559
chr1	1145618	1145619
chr1	1146777	1146778
chr1	1148315	1148316
chr1	1148973	1148974
chr1	1149091	1149092
chr1	1149192	1149193
chr1	1149211	1149212
chr1	1149501	1149502
chr1	1153338	1153339
chr1	1153924	1153925
chr1	1173356	1173357
chr1	1173916	1173917
chr1	1174190	1174191
chr1	1189797	1189798
chr1	1190798	1190799
chr1	1193746	1193747
chr1	1195569	1195570
chr1	1196725	1196726
chr1	1207789	1207790
chr1	1217130	1217131
chr1	1217159	1217160
chr1	1217658	1217659
chr1	1217664	1217665
chr1	1234354	1234355
chr1	1238436	1238437
chr1	1238595	1238596
chr1	1239259	1239260
chr1	1239999	1240000
chr1	1245697	1245698
chr1	1253970	1253971
chr1	1254228	1254229
chr1	1256513	1256514
chr1	1264265	1264266
chr1	1267745	1267746
chr1	1269399	1269400
chr1	1270995	1270996
chr1	1272398	1272399
chr1	1273375	1273376
chr1	1273707	1273708
chr1	1277912	1277913
chr1	1280157	1280158
chr1	1281622	1281623
chr1	1290708	1290709
chr1	1294881	1294882
chr1	1296488	1296489
chr1	1306946	1306947
chr1	1307667	1307668
chr1	1309641	1309642
chr1	1326152	1326153
chr1	1326204	1326205
chr1	1337542	1337543
chr1	1347671	1347672
chr1	1356728	1356729
chr1	1356764	1356765
chr1	1365911	1365912
chr1	1366206	1366207
chr1	1369466	1369467
chr1	1369934	1369935
chr1	1373044	1373045
chr1	1377525	1377526
chr1	1377656	1377657
chr1	1377938	1377939
chr1	1395945	1395946
chr1	1397837	1397838
chr1	1397896	1397897
chr1	1398028	1398029
chr1	1423784	1423785
chr1	1444995	1444996
chr1	1475143	1475144
chr1	1475209	1475210
chr1	1476269	1476270
chr1	1476551	1476552
chr1	1477025	1477026
chr1	1477123	1477124
chr1	1477194	1477195
chr1	1477616	1477617
chr1	1478827	1478828
chr1	1486459	1486460
chr1	1487266	1487267
chr1	1487445	1487446
chr1	1488581	1488582
chr1	1499694	1499695
chr1	1500093	1500094
chr1	1536054	1536055
chr1	1536101	1536102
chr1	1549818	1549819
chr1	1553405	1553406
chr1	1563001	1563002
chr1	1563096	1563097
chr1	1564422	1564423
chr1	1564425	1564426
chr1	1564482	1564483
chr1	1564920	1564921
chr1	1565025	1565026
chr1	1565027	1565028
chr1	1565541	1565542
chr1	1565856	1565857
chr1	1567131	1567132
chr1	1597527	1597528
chr1	1597720	1597721
chr1	1600982	1600983
chr1	1603013	1603014
chr1	1609972	1609973
chr1	1611937	1611938
chr1	1680232	1680233
chr1	1684311	1684312
chr1	1684399	1684400
chr1	1685723	1685724
chr1	1687729	1687730
chr1	1688976	1688977
chr1	1689012	1689013
chr1	1689452	1689453
chr1	1689610	1689611
chr1	1689887	1689888
chr1	1690389	1690390
chr1	1690840	1690841
chr1	1709203	1709204
chr1	1712021	1712022
chr1	1713676	1713677
chr1	1713944	1713945
chr1	1713950	1713951
chr1	1727796	1727797
chr1	1758731	1758732
chr1	1765440	1765441
chr1	1795891	1795892
chr1	1812359	1812360
chr1	1825861	1825862
chr1	1826227	1826228
chr1	1830693	1830694
chr1	1841314	1841315
chr1	1844801	1844802
chr1	1846154	1846155
chr1	1850275	1850276
chr1	1851347	1851348
chr1	1851372	1851373
chr1	1851384	1851385
chr1	1858037	1858038
chr1	1871162	1871163
chr1	1874140	1874141
chr1	1878395	1878396
chr1	1888447	1888448
chr1	1895206	1895207
chr1	1906947	1906948
chr1	1920667	1920668
chr1	1946688	1946689
chr1	1950111	1950112
chr1	1961743	1961744
chr1	1976124	1976125
chr1	1983033	1983034
chr1	1983774	1983775
chr1	2000508	2000509
chr1	2003577	2003578
chr1	2003605	2003606
chr1	2003650	2003651
chr1	2005132	2005133
chr1	2005180	2005181
chr1	2005260	2005261
chr1	2005320	2005321
chr1	2005560	2005561
chr1	2005564	2005565
chr1	2014628	2014629
chr1	2035087	2035088
chr1	2035780	2035781
chr1	2058417	2058418
chr1	2058790	2058791
chr1	2058941	2058942
chr1	2062664	2062665
chr1	2065242	2065243
chr1	2065263	2065264
chr1	2066981	2066982
chr1	2074268	2074269
chr1	2078117	2078118
chr1	2080081	2080082
chr1	2080710	2080711
chr1	2082349	2082350
chr1	2092526	2092527
chr1	2101479	2101480
chr1	2106222	2106223
chr1	2106365	2106366
chr1	2109816	2109817
chr1	2111912	2111913
chr1	2121449	2121450
chr1	2121724	2121725
chr1	2127505	2127506
chr1	2130580	2130581
chr1	2135589	2135590
chr1	2138953	2138954
chr1	2139175	2139176
chr1	2139657	2139658
chr1	2144873	2144874
chr1	2145116	2145117
chr1	2146288	2146289
chr1	2155728	2155729
chr1	2161049	2161050
chr1	2162682	2162683
chr1	2162931	2162932
chr1	2163437	2163438
chr1	2163472	2163473
chr1	2164542	2164543
chr1	2164602	2164603
chr1	2169407	2169408
chr1	2171212	2171213
chr1	2171253	2171254
chr1	2171834	2171835
chr1	2173571	2173572
chr1	2174725	2174726
chr1	2174798	2174799
chr1	2174895	2174896
chr1	2180027	2180028
chr1	2180697	2180698
chr1	2182126	2182127
chr1	2183365	2183366
chr1	2183438	2183439
chr1	2187457	2187458
chr1	2188767	2188768
chr1	2191658	2191659
chr1	2198879	2198880
chr1	2200890	2200891
chr1	2200962	2200963
chr1	2202028	2202029
chr1	2203012	2203013
chr1	2203045	2203046
chr1	2203589	2203590
chr1	2203648	2203649
chr1	2205824	2205825
chr1	2205902	2205903
chr1	2206662	2206663
chr1	2207859	2207860
chr1	2209957	2209958
chr1	2210335	2210336
chr1	2220317	2220318
chr1	2224791	2224792
chr1	2225107	2225108
chr1	2230923	2230924
chr1	2236443	2236444
chr1	2238045	2238046
chr1	2238334	2238335
chr1	2241654	2241655
chr1	2241792	2241793
chr1	2244585	2244586
chr1	2245895	2245896
chr1	2245988	2245989
chr1	2250136	2250137
chr1	2250525	2250526
chr1	2250860	2250861
chr1	2252516	2252517
chr1	2258153	2258154
chr1	2258373	2258374
chr1	2262333	2262334
chr1	2262474	2262475
chr1	2284530	2284531
chr1	2284821	2284822
chr1	2285115	2285116
chr1	2285178	2285179
chr1	2286464	2286465
chr1	2314670	2314671
chr1	2318795	2318796
chr1	2321364	2321365
chr1	2324205	2324206
chr1	2324221	2324222
chr1	2324224	2324225
chr1	2324396	2324397
chr1	2334136	2334137
chr1	2334785	2334786
chr1	2336575	2336576
chr1	2337711	2337712
chr1	2338738	2338739
chr1	2339890	2339891
chr1	2341337	2341338
chr1	2344998	2344999
chr1	2345475	2345476
chr1	2359658	2359659
chr1	2365763	2365764
chr1	2377971	2377972
chr1	2381299	2381300
chr1	2391317	2391318
chr1	2403699	2403700
chr1	2404894	2404895
chr1	2406721	2406722
chr1	2406733	2406734
chr1	2406795	2406796
chr1	2428882	2428883
chr1	2431385	2431386
chr1	2431753	2431754
chr1	2433226	2433227
chr1	2435632	2435633
chr1	2435827	2435828
chr1	2436214	2436215
chr1	2436883	2436884
chr1	2439424	2439425
chr1	2442012	2442013
chr1	2447853	2447854
chr1	2448477	2448478
chr1	2450682	2450683
chr1	2451039	2451040
chr1	2455264	2455265
chr1	2456436	2456437
chr1	2467100	2467101
chr1	2469506	2469507
chr1	2473224	2473225
chr1	2475961	2475962
chr1	2483786	2483787
chr1	2516401	2516402
chr1	2518269	2518270
chr1	2522330	2522331
chr1	2524890	2524891
chr1	2535440	2535441
chr1	2537342	2537343
chr1	2541073	2541074
chr1	2542359	2542360
chr1	2572242	2572243
chr1	2572909	2572910
chr1	2704354	2704355
chr1	2718742	2718743
chr1	2722326	2722327
chr1	2724826	2724827
chr1	2725631	2725632
chr1	2772127	2772128
chr1	2772363	2772364
chr1	2772664	2772665
chr1	2779061	2779062
chr1	2780395	2780396
chr1	2782699	2782700
chr1	2792704	2792705
chr1	2792744	2792745
chr1	2799354	2799355
chr1	2799662	2799663
chr1	2808880	2808881
chr1	2811554	2811555
chr1	2820433	2820434
chr1	2822706	2822707
chr1	2822822	2822823
chr1	2822901	2822902
chr1	2827798	2827799
chr1	2832006	2832007
chr1	2836643	2836644
chr1	2840177	2840178
chr1	2842673	2842674
chr1	2844871	2844872
chr1	2846998	2846999
chr1	2847632	2847633
chr1	2850241	2850242
chr1	2851502	2851503
chr1	2886654	2886655
chr1	2886792	2886793
chr1	2890836	2890837
chr1	2899264	2899265
chr1	2928616	2928617
chr1	2938122	2938123
chr1	2939117	2939118
chr1	2943891	2943892
chr1	2947695	2947696
chr1	2947791	2947792
chr1	2948464	2948465
chr1	2954429	2954430
chr1	2979311	2979312
chr1	2979582	2979583
chr1	2980038	2980039
chr1	2980163	2980164
chr1	2980380	2980381
chr1	2980399	2980400
chr1	2980937	2980938
chr1	2982592	2982593
chr1	2983056	2983057
chr1	2984245	2984246
chr1	2987961	2987962
chr1	2994372	2994373
chr1	2995506	2995507
chr1	2999196	2999197
chr1	3001100	3001101
chr1	3003239	3003240
chr1	3010896	3010897
chr1	3011044	3011045
chr1	3017794	3017795
chr1	3026154	3026155
chr1	3028230	3028231
chr1	3028485	3028486
chr1	3029070	3029071
chr1	3036916	3036917
chr1	3037102	3037103
chr1	3038068	3038069
chr1	3038216	3038217
chr1	3044741	3044742
chr1	3044768	3044769
chr1	3044804	3044805
chr1	3050837	3050838
chr1	3051925	3051926
chr1	3056542	3056543
chr1	3056742	3056743
chr1	3056771	3056772
chr1	3058151	3058152
chr1	3059109	3059110
chr1	3071963	3071964
chr1	3072001	3072002
chr1	3073714	3073715
chr1	3073806	3073807
chr1	3075846	3075847
chr1	3077835	3077836
chr1	3078013	3078014
chr1	3079069	3079070
chr1	3080196	3080197
chr1	3080336	3080337
chr1	3081481	3081482
chr1	3085446	3085447
chr1	3099804	3099805
chr1	3100143	3100144
chr1	3100343	3100344
chr1	3100497	3100498
chr1	3100956	3100957
chr1	3105326	3105327
chr1	3110867	3110868
chr1	3115309	3115310
chr1	3115472	3115473
chr1	3115545	3115546
chr1	3120516	3120517
chr1	3121514	3121515
chr1	3133763	3133764
chr1	3133811	3133812
chr1	3133857	3133858
chr1	3134162	3134163
chr1	3140709	3140710
chr1	3142925	3142926
chr1	3143808	3143809
chr1	3155965	3155966
chr1	3157480	3157481
chr1	3157510	3157511
chr1	3162104	3162105
chr1	3162404	3162405
chr1	3162454	3162455
chr1	3162676	3162677
chr1	3164642	3164643
chr1	3165191	3165192
chr1	3165391	3165392
chr1	3166599	3166600
chr1	3189088	3189089
chr1	3193118	3193119
chr1	3195765	3195766
chr1	3200470	3200471
chr1	3230250	3230251
chr1	3230357	3230358
chr1	3230424	3230425
chr1	3269252	3269253
chr1	3269315	3269316
chr1	3272662	3272663
chr1	3275180	3275181
chr1	3276535	3276536
chr1	3282757	3282758
chr1	3282870	3282871
chr1	3286322	3286323
chr1	3294322	3294323
chr1	3302968	3302969
chr1	3303053	3303054
chr1	3305115	3305116
chr1	3306447	3306448
chr1	3308286	3308287
chr1	3308549	3308550
chr1	3308568	3308569
chr1	3309864	3309865
chr1	3315163	3315164
chr1	3315497	3315498
chr1	3320665	3320666
chr1	3320738	3320739
chr1	3321139	3321140
chr1	3322363	3322364
chr1	3324243	3324244
chr1	3326008	3326009
chr1	3327395	3327396
chr1	3330139	3330140
chr1	3331987	3331988
chr1	3332000	3332001
chr1	3332125	3332126
chr1	3332160	3332161
chr1	3332188	3332189
chr1	3339870	3339871
chr1	3351615	3351616
chr1	3368447	3368448
chr1	3376815	3376816
chr1	3381321	3381322
chr1	3382434	3382435
chr1	3383460	3383461
chr1	3383526	3383527
chr1	3383871	3383872
chr1	3387913	3387914
chr1	3389106	3389107
chr1	3389744	3389745
chr1	3394013	3394014
chr1	3394709	3394710
chr1	3394760	3394761
chr1	3395258	3395259
chr1	3396343	3396344
chr1	3397113	3397114
chr1	3397125	3397126
chr1	3399260	3399261
chr1	3399318	3399319
chr1	3400412	3400413
chr1	3413994	3413995
chr1	3420815	3420816
chr1	3420848	3420849
chr1	3421598	3421599
chr1	3424477	3424478
chr1	3432342	3432343
chr1	3435887	3435888
chr1	3436115	3436116
chr1	3437724	3437725
chr1	3439691	3439692
chr1	3447348	3447349
chr1	3458577	3458578
chr1	3459949	3459950
chr1	3460070	3460071
chr1	3462550	3462551
chr1	3464048	3464049
chr1	3467842	3467843
chr1	3469677	3469678
chr1	3470175	3470176
chr1	3477168	3477169
chr1	3477302	3477303
chr1	3498101	3498102
chr1	3507069	3507070
chr1	3507151	3507152
chr1	3514921	3514922
chr1	3514990	3514991
chr1	3515194	3515195
chr1	3540077	3540078
chr1	3547534	3547535
chr1	3550260	3550261
chr1	3551814	3551815
chr1	3556483	3556484
chr1	3559559	3559560
chr1	3559697	3559698
chr1	3559889	3559890
chr1	3561076	3561077
chr1	3562122	3562123
chr1	3562654	3562655
chr1	3567550	3567551
chr1	3568210	3568211
chr1	3583333	3583334
chr1	3590920	3590921
chr1	3593812	3593813
chr1	3600735	3600736
chr1	3600852	3600853
chr1	3600879	3600880
chr1	3606042	3606043
chr1	3609803	3609804
chr1	3620729	3620730
chr1	3620919	3620920
chr1	3621015	3621016
chr1	3623389	3623390
chr1	3624054	3624055
chr1	3624292	3624293
chr1	3630882	3630883
chr1	3635100	3635101
chr1	3647177	3647178
chr1	3648749	3648750
chr1	3649344	3649345
chr1	3649473	3649474
chr1	3649574	3649575
chr1	3663164	3663165
chr1	3663435	3663436
chr1	3685319	3685320
chr1	3687804	3687805
chr1	3688128	3688129
chr1	3688257	3688258
chr1	3690494	3690495
chr1	3696285	3696286
chr1	3700680	3700681
chr1	3702204	3702205
chr1	3707176	3707177
chr1	3731507	3731508
chr1	3738334	3738335
chr1	3772534	3772535
chr1	3774853	3774854
chr1	3775206	3775207
chr1	3806715	3806716
chr1	3807709	3807710
chr1	3809532	3809533
chr1	3822352	3822353
chr1	4000154	4000155
chr1	4068541	4068542
chr1	4079006	4079007
chr1	4161496	4161497
chr1	4221388	4221389
chr1	4619207	4619208
chr1	4744796	4744797
chr1	4773089	4773090
chr1	4835298	4835299
chr1	4848991	4848992
chr1	5328219	5328220
chr1	5526684	5526685
chr1	5661886	5661887
chr1	5779237	5779238
chr1	5793847	5793848
chr1	5809346	5809347
chr1	5809461	5809462
chr1	5829340	5829341
chr1	5932351	5932352
chr1	5947484	5947485
chr1	5950565	5950566
chr1	5950833	5950834
chr1	5950951	5950952
chr1	5951943	5951944
chr1	5955966	5955967
chr1	5957461	5957462
chr1	5957659	5957660
chr1	5975890	5975891
chr1	6047905	6047906
chr1	6054784	6054785
chr1	6054867	6054868
chr1	6055151	6055152
chr1	6056063	6056064
chr1	6061279	6061280
chr1	6063456	6063457
chr1	6064094	6064095
chr1	6086652	6086653
chr1	6088550	6088551
chr1	6094205	6094206
chr1	6094316	6094317
chr1	6097703	6097704
chr1	6105859	6105860
chr1	6105939	6105940
chr1	6105944	6105945
chr1	6106539	6106540
chr1	6113068	6113069
chr1	6130188	6130189
chr1	6137768	6137769
chr1	6140589	6140590
chr1	6159517	6159518
chr1	6165483	6165484
chr1	6188120	6188121
chr1	6192111	6192112
chr1	6198667	6198668
chr1	6205418	6205419
chr1	6208717	6208718
chr1	6232001	6232002
chr1	6260181	6260182
chr1	6260346	6260347
chr1	6262620	6262621
chr1	6265071	6265072
chr1	6265220	6265221
chr1	6265300	6265301
chr1	6271667	6271668
chr1	6284915	6284916
chr1	6294850	6294851
chr1	6308320	6308321
chr1	6309724	6309725
chr1	6312102	6312103
chr1	6333502	6333503
chr1	6336711	6336712
chr1	6341230	6341231
chr1	6341287	6341288
chr1	6341327	6341328
chr1	6352357	6352358
chr1	6355008	6355009
chr1	6378146	6378147
chr1	6390595	6390596
chr1	6390793	6390794
chr1	6390830	6390831
chr1	6419767	6419768
chr1	6419906	6419907
chr1	6445804	6445805
chr1	6445872	6445873
chr1	6479424	6479425
chr1	6515597	6515598
chr1	6515624	6515625
chr1	6521121	6521122
chr1	6521138	6521139
chr1	6525551	6525552
chr1	6526129	6526130
chr1	6526398	6526399
chr1	6526469	6526470
chr1	6526531	6526532
chr1	6526583	6526584
chr1	6552273	6552274
chr1	6556848	6556849
chr1	6558085	6558086
chr1	6558088	6558089
chr1	6558113	6558114
chr1	6558497	6558498
chr1	6561043	6561044
chr1	6579837	6579838
chr1	6579915	6579916
chr1	6580167	6580168
chr1	6580308	6580309
chr1	6580525	6580526
chr1	6605420	6605421
chr1	6615264	6615265
chr1	6615354	6615355
chr1	6615418	6615419
chr1	6615510	6615511
chr1	6615604	6615605
chr1	6639738	6639739
chr1	6639762	6639763
chr1	6653634	6653635
chr1	6657059	6657060
chr1	6657644	6657645
chr1	6659205	6659206
chr1	6659266	6659267
chr1	6659353	6659354
chr1	6659366	6659367
chr1	6664268	6664269
chr1	6675684	6675685
chr1	6676673	6676674
chr1	6681878	6681879
chr1	6683528	6683529
chr1	6684957	6684958
chr1	6696166	6696167
chr1	6698457	6698458
chr1	6711161	6711162
chr1	6749392	6749393
chr1	6762215	6762216
chr1	6787585	6787586
chr1	6830972	6830973
chr1	6880294	6880295
chr1	6988185	6988186
chr1	7029235	7029236
chr1	7039323	7039324
chr1	7113332	7113333
chr1	7119074	7119075
chr1	7130061	7130062
chr1	7178026	7178027
chr1	7181893	7181894
chr1	7196075	7196076
chr1	7209666	7209667
chr1	7308091	7308092
chr1	7308117	7308118
chr1	7311176	7311177
chr1	7359621	7359622
chr1	7402097	7402098
chr1	7449057	7449058
chr1	7510190	7510191
chr1	7514232	7514233
chr1	7515595	7515596
chr1	7520079	7520080
chr1	7587410	7587411
chr1	7688803	7688804
chr1	7692321	7692322
chr1	7692367	7692368
chr1	7711079	7711080
chr1	7726441	7726442
chr1	7731082	7731083
chr1	7763225	7763226
chr1	7767716	7767717
chr1	7841722	7841723
chr1	7844735	7844736
chr1	7844775	7844776
chr1	7845237	7845238
chr1	7913081	7913082
chr1	7913667	7913668
chr1	8000314	8000315
chr1	8001027	8001028
chr1	8001046	8001047
chr1	8001252	8001253
chr1	8001309	8001310
chr1	8015485	8015486
chr1	8065039	8065040
chr1	8072453	8072454
chr1	8086721	8086722
chr1	8087518	8087519
chr1	8087590	8087591
chr1	8173451	8173452
chr1	8181647	8181648
chr1	8212843	8212844
chr1	8262925	8262926
chr1	8272081	8272082
chr1	8272277	8272278
chr1	8275693	8275694
chr1	8277080	8277081
chr1	8278295	8278296
chr1	8292578	8292579
chr1	8319223	8319224
chr1	8319945	8319946
chr1	8343271	8343272
chr1	8343575	8343576
chr1	8376931	8376932
chr1	8377844	8377845
chr1	8377868	8377869
chr1	8384484	8384485
chr1	8384513	8384514
chr1	8384659	8384660
chr1	8388411	8388412
chr1	8403631	8403632
chr1	8403680	8403681
chr1	8403712	8403713
chr1	8403925	8403926
chr1	8404050	8404051
chr1	8407891	8407892
chr1	8408752	8408753
chr1	8410102	8410103
chr1	8411074	8411075
chr1	8412697	8412698
chr1	8412759	8412760
chr1	8412849	8412850
chr1	8417399	8417400
chr1	8427556	8427557
chr1	8430745	8430746
chr1	8442507	8442508
chr1	8445545	8445546
chr1	8450231	8450232
chr1	8457417	8457418
chr1	8468871	8468872
chr1	8480963	8480964
chr1	8487494	8487495
chr1	8491132	8491133
chr1	8497643	8497644
chr1	8518145	8518146
chr1	8556722	8556723
chr1	8570225	8570226
chr1	8593495	8593496
chr1	8601318	8601319
chr1	8611966	8611967
chr1	8631756	8631757
chr1	8658581	8658582
chr1	8689772	8689773
chr1	8703816	8703817
chr1	8727007	8727008
chr1	8772984	8772985
chr1	8815225	8815226
chr1	8824177	8824178
chr1	8882925	8882926
chr1	8889780	8889781
chr1	8908794	8908795
chr1	8921294	8921295
chr1	8935228	8935229
chr1	8937448	8937449
chr1	8937640	8937641
chr1	8940460	8940461
chr1	8960134	8960135
chr1	8978577	8978578
chr1	9031262	9031263
chr1	9043919	9043920
chr1	9078477	9078478
chr1	9118237	9118238
chr1	9130738	9130739
chr1	9136476	9136477
chr1	9140563	9140564
chr1	9154250	9154251
chr1	9154254	9154255
chr1	9187683	9187684
chr1	9187976	9187977
chr1	9224198	9224199
chr1	9224376	9224377
chr1	9258033	9258034
chr1	9301104	9301105
chr1	9309004	9309005
chr1	9310257	9310258
chr1	9312021	9312022
chr1	9326282	9326283
chr1	9339683	9339684
chr1	9352405	9352406
chr1	9352407	9352408
chr1	9355438	9355439
chr1	9365494	9365495
chr1	9371406	9371407
chr1	9374526	9374527
chr1	9376039	9376040
chr1	9380566	9380567
chr1	9383245	9383246
chr1	9400692	9400693
chr1	9400739	9400740
chr1	9400775	9400776
chr1	9409349	9409350
chr1	9414341	9414342
chr1	9424575	9424576
chr1	9470966	9470967
chr1	9486780	9486781
chr1	9486939	9486940
chr1	9498583	9498584
chr1	9504429	9504430
chr1	9509421	9509422
chr1	9513980	9513981
chr1	9515447	9515448
chr1	9555691	9555692
chr1	9599256	9599257
chr1	9600721	9600722
chr1	9602701	9602702
chr1	9635799	9635800
chr1	9656493	9656494
chr1	9667405	9667406
chr1	9670729	9670730
chr1	9675560	9675561
chr1	9686523	9686524
chr1	9689803	9689804
chr1	9711398	9711399
chr1	9713284	9713285
chr1	9714397	9714398
chr1	9714843	9714844
chr1	9714845	9714846
chr1	9716019	9716020
chr1	9716050	9716051
chr1	9730401	9730402
chr1	9748107	9748108
chr1	9750061	9750062
chr1	9750213	9750214
chr1	9751353	9751354
chr1	9754132	9754133
chr1	9774742	9774743
chr1	9775302	9775303
chr1	9775755	9775756
chr1	9775838	9775839
chr1	9775985	9775986
chr1	9776133	9776134
chr1	9780620	9780621
chr1	9787350	9787351
chr1	9788715	9788716
chr1	9788769	9788770
chr1	9789165	9789166
chr1	9789174	9789175
chr1	9790616	9790617
chr1	9844683	9844684
chr1	9847879	9847880
chr1	9852785	9852786
chr1	9868377	9868378
chr1	9884600	9884601
chr1	9884732	9884733
chr1	9885039	9885040
chr1	9885960	9885961
chr1	9895799	9895800
chr1	9902439	9902440
chr1	9904386	9904387
chr1	9910137	9910138
chr1	9925906	9925907
chr1	9935516	9935517
chr1	9935567	9935568
chr1	9943273	9943274
chr1	9967849	9967850
chr1	9982553	9982554
chr1	10011232	10011233
chr1	10075991	10075992
chr1	10106565	10106566
chr1	10134620	10134621
chr1	10169029	10169030
chr1	10239190	10239191
chr1	10240017	10240018
chr1	10240025	10240026
chr1	10277983	10277984
chr1	10399783	10399784
chr1	10413700	10413701
chr1	10462498	10462499
chr1	10475318	10475319
chr1	10480153	10480154
chr1	10510396	10510397
chr1	10510465	10510466
chr1	10510499	10510500
chr1	10510967	10510968
chr1	10531991	10531992
chr1	10568783	10568784
chr1	10571508	10571509
chr1	10579190	10579191
chr1	10616085	10616086
chr1	10652376	10652377
chr1	10658147	10658148
chr1	10665515	10665516
chr1	10676290	10676291
chr1	10695686	10695687
chr1	10696018	10696019
chr1	10696066	10696067
chr1	10699604	10699605
chr1	10709885	10709886
chr1	10711457	10711458
chr1	10711542	10711543
chr1	10711695	10711696
chr1	10720368	10720369
chr1	10723630	10723631
chr1	10724490	10724491
chr1	10731250	10731251
chr1	10732912	10732913
chr1	10739980	10739981
chr1	10745727	10745728
chr1	10764886	10764887
chr1	10764896	10764897
chr1	10769910	10769911
chr1	10788801	10788802
chr1	10788928	10788929
chr1	10795020	10795021
chr1	10816499	10816500
chr1	10839450	10839451
chr1	10839502	10839503
chr1	10851647	10851648
chr1	10856943	10856944
chr1	10857110	10857111
chr1	10874315	10874316
chr1	10888566	10888567
chr1	10895517	10895518
chr1	10895978	10895979
chr1	10965094	10965095
chr1	10977926	10977927
chr1	10992454	10992455
chr1	10995014	10995015
chr1	11024495	11024496
chr1	11025263	11025264
chr1	11028561	11028562
chr1	11086877	11086878
chr1	11113287	11113288
chr1	11123118	11123119
chr1	11166889	11166890
chr1	11194678	11194679
chr1	11207707	11207708
chr1	11211274	11211275
chr1	11218525	11218526
chr1	11249037	11249038
chr1	11249046	11249047
chr1	11249057	11249058
chr1	11359053	11359054
chr1	11395635	11395636
chr1	11413470	11413471
chr1	11594612	11594613
chr1	11708292	11708293
chr1	11708564	11708565
chr1	11708792	11708793
chr1	11711141	11711142
chr1	11713867	11713868
chr1	11714218	11714219
chr1	11714248	11714249
chr1	11714254	11714255
chr1	11718175	11718176
chr1	11743020	11743021
chr1	11752342	11752343
chr1	11753338	11753339
chr1	11760709	11760710
chr1	11779326	11779327
chr1	11779395	11779396
chr1	11795746	11795747
chr1	11795905	11795906
chr1	11795937	11795938
chr1	11795946	11795947
chr1	11795976	11795977
chr1	11795985	11795986
chr1	11798278	11798279
chr1	11851316	11851317
chr1	11863365	11863366
chr1	11867308	11867309
chr1	11888644	11888645
chr1	11893430	11893431
chr1	11896156	11896157
chr1	11900652	11900653
chr1	11902283	11902284
chr1	11943154	11943155
chr1	11979188	11979189
chr1	11990078	11990079
chr1	12035460	12035461
chr1	12039714	12039715
chr1	12061772	12061773
chr1	12066560	12066561
chr1	12089946	12089947
chr1	12104871	12104872
chr1	12107668	12107669
chr1	12116203	12116204
chr1	12128827	12128828
chr1	12148326	12148327
chr1	12167071	12167072
chr1	12181213	12181214
chr1	12193099	12193100
chr1	12201600	12201601
chr1	12204096	12204097
chr1	12210795	12210796
chr1	12213045	12213046
chr1	12213514	12213515
chr1	12217629	12217630
chr1	12238546	12238547
chr1	12244930	12244931
chr1	12268883	12268884
chr1	12270775	12270776
chr1	12270887	12270888
chr1	12289220	12289221
chr1	12291339	12291340
chr1	12304452	12304453
chr1	12309874	12309875
chr1	12335550	12335551
chr1	12348112	12348113
chr1	12375760	12375761
chr1	12400434	12400435
chr1	12404945	12404946
chr1	12445337	12445338
chr1	12493840	12493841
chr1	12508122	12508123
chr1	12514410	12514411
chr1	12517834	12517835
chr1	12533120	12533121
chr1	12535113	12535114
chr1	12538455	12538456
chr1	12538541	12538542
chr1	12538678	12538679
chr1	12546623	12546624
chr1	12559783	12559784
chr1	12579742	12579743
chr1	12588654	12588655
chr1	12600529	12600530
chr1	12600744	12600745
chr1	12609308	12609309
chr1	12640678	12640679
chr1	12651540	12651541
chr1	12653721	12653722
chr1	12654900	12654901
chr1	12660012	12660013
chr1	12662841	12662842
chr1	12675968	12675969
chr1	12696332	12696333
chr1	12703864	12703865
chr1	12703968	12703969
chr1	12704007	12704008
chr1	12727093	12727094
chr1	12774815	12774816
chr1	12785787	12785788
chr1	12834742	12834743
chr1	13828828	13828829
chr1	13831907	13831908
chr1	13836752	13836753
chr1	13839128	13839129
chr1	13877579	13877580
chr1	13909743	13909744
chr1	13914270	13914271
chr1	13942436	13942437
chr1	13992541	13992542
chr1	14020212	14020213
chr1	14033779	14033780
chr1	14052489	14052490
chr1	14056972	14056973
chr1	14057606	14057607
chr1	14082215	14082216
chr1	14111352	14111353
chr1	14221308	14221309
chr1	14279855	14279856
chr1	14292195	14292196
chr1	14866944	14866945
chr1	14925135	14925136
chr1	15059738	15059739
chr1	15066110	15066111
chr1	15068966	15068967
chr1	15083092	15083093
chr1	15100030	15100031
chr1	15104223	15104224
chr1	15106700	15106701
chr1	15127680	15127681
chr1	15152595	15152596
chr1	15175204	15175205
chr1	15175356	15175357
chr1	15208649	15208650
chr1	15240629	15240630
chr1	15242180	15242181
chr1	15250388	15250389
chr1	15258456	15258457
chr1	15271830	15271831
chr1	15271952	15271953
chr1	15272082	15272083
chr1	15272108	15272109
chr1	15272238	15272239
chr1	15272326	15272327
chr1	15276987	15276988
chr1	15324075	15324076
chr1	15334845	15334846
chr1	15354730	15354731
chr1	15384377	15384378
chr1	15386739	15386740
chr1	15386798	15386799
chr1	15392793	15392794
chr1	15392852	15392853
chr1	15414971	15414972
chr1	15439013	15439014
chr1	15478206	15478207
chr1	15478848	15478849
chr1	15504438	15504439
chr1	15527517	15527518
chr1	15533433	15533434
chr1	15541217	15541218
chr1	15541280	15541281
chr1	15541349	15541350
chr1	15547652	15547653
chr1	15672633	15672634
chr1	15679299	15679300
chr1	15697398	15697399
chr1	15738732	15738733
chr1	15743671	15743672
chr1	15753347	15753348
chr1	15756557	15756558
chr1	15757906	15757907
chr1	15819330	15819331
chr1	16023706	16023707
chr1	16053725	16053726
chr1	16058504	16058505
chr1	16061408	16061409
chr1	16061414	16061415
chr1	16062720	16062721
chr1	16062737	16062738
chr1	16062757	16062758
chr1	16062894	16062895
chr1	16063122	16063123
chr1	16069388	16069389
chr1	16084445	16084446
chr1	16084758	16084759
chr1	16087752	16087753
chr1	16091149	16091150
chr1	16091599	16091600
chr1	16126356	16126357
chr1	16159484	16159485
chr1	16163555	16163556
chr1	16163610	16163611
chr1	16264490	16264491
chr1	16273212	16273213
chr1	16277545	16277546
chr1	16302707	16302708
chr1	16321116	16321117
chr1	16330625	16330626
chr1	16332953	16332954
chr1	16343756	16343757
chr1	16344977	16344978
chr1	16345293	16345294
chr1	16345491	16345492
chr1	16346120	16346121
chr1	16347995	16347996
chr1	16348397	16348398
chr1	16370217	16370218
chr1	16400330	16400331
chr1	16400665	16400666
chr1	16409396	16409397
chr1	16439898	16439899
chr1	16460784	16460785
chr1	16461037	16461038
chr1	16461413	16461414
chr1	16466380	16466381
chr1	16472461	16472462
chr1	16476620	16476621
chr1	16477614	16477615
chr1	16482606	16482607
chr1	16482767	16482768
chr1	16482818	16482819
chr1	16484811	16484812
chr1	16489115	16489116
chr1	16491125	16491126
chr1	16495441	16495442
chr1	16499673	16499674
chr1	16501540	16501541
chr1	16539088	16539089
chr1	16539119	16539120
chr1	16544220	16544221
chr1	16550535	16550536
chr1	16553267	16553268
chr1	16553327	16553328
chr1	16553329	16553330
chr1	16553456	16553457
chr1	16692150	16692151
chr1	16702476	16702477
chr1	16723232	16723233
chr1	16747435	16747436
chr1	16766313	16766314
chr1	16785803	16785804
chr1	16819659	16819660
chr1	16819693	16819694
chr1	16862212	16862213
chr1	16939173	16939174
chr1	16945449	16945450
chr1	16966354	16966355
chr1	17023283	17023284
chr1	17054957	17054958
chr1	17200163	17200164
chr1	17241705	17241706
chr1	17290228	17290229
chr1	17293114	17293115
chr1	17293971	17293972
chr1	17308032	17308033
chr1	17308092	17308093
chr1	17313584	17313585
chr1	17329620	17329621
chr1	17332003	17332004
chr1	17339396	17339397
chr1	17382130	17382131
chr1	17445310	17445311
chr1	17448608	17448609
chr1	17493806	17493807
chr1	17508341	17508342
chr1	17567233	17567234
chr1	17571896	17571897
chr1	17575440	17575441
chr1	17599362	17599363
chr1	17634543	17634544
chr1	17634629	17634630
chr1	17634713	17634714
chr1	17698411	17698412
chr1	17735425	17735426
chr1	17750198	17750199
chr1	17750646	17750647
chr1	17750766	17750767
chr1	17751459	17751460
chr1	17751520	17751521
chr1	17766238	17766239
chr1	17766917	17766918
chr1	17858588	17858589
chr1	17882998	17882999
chr1	17914070	17914071
chr1	17932629	17932630
chr1	17933642	17933643
chr1	17940280	17940281
chr1	17950619	17950620
chr1	17960353	17960354
chr1	17962705	17962706
chr1	17973557	17973558
chr1	18010807	18010808
chr1	18024197	18024198
chr1	18060276	18060277
chr1	18092930	18092931
chr1	18193291	18193292
chr1	18205396	18205397
chr1	18367799	18367800
chr1	18431241	18431242
chr1	18503103	18503104
chr1	18518226	18518227
chr1	18806700	18806701
chr1	18956762	18956763
chr1	18970515	18970516
chr1	19030288	19030289
chr1	19074199	19074200
chr1	19109544	19109545
chr1	19183907	19183908
chr1	19199155	19199156
chr1	19209892	19209893
chr1	19217189	19217190
chr1	19217472	19217473
chr1	19218212	19218213
chr1	19226319	19226320
chr1	19244121	19244122
chr1	19246083	19246084
chr1	19249376	19249377
chr1	19251115	19251116
chr1	19253694	19253695
chr1	19254031	19254032
chr1	19267827	19267828
chr1	19278734	19278735
chr1	19280546	19280547
chr1	19283761	19283762
chr1	19292493	19292494
chr1	19336603	19336604
chr1	19337477	19337478
chr1	19339051	19339052
chr1	19401069	19401070
chr1	19407897	19407898
chr1	19410997	19410998
chr1	19422904	19422905
chr1	19451037	19451038
chr1	19526929	19526930
chr1	19600141	19600142
chr1	19643906	19643907
chr1	19652788	19652789
chr1	19657280	19657281
chr1	19664276	19664277
chr1	19665070	19665071
chr1	19665184	19665185
chr1	19665240	19665241
chr1	19665757	19665758
chr1	19668147	19668148
chr1	19680353	19680354
chr1	19727557	19727558
chr1	19752176	19752177
chr1	19752812	19752813
chr1	19756350	19756351
chr1	19764480	19764481
chr1	19764686	19764687
chr1	19774989	19774990
chr1	19794335	19794336
chr1	19803932	19803933
chr1	19810690	19810691
chr1	19823125	19823126
chr1	19890415	19890416
chr1	19922867	19922868
chr1	19955786	19955787
chr1	19967428	19967429
chr1	19969931	19969932
chr1	19970204	19970205
chr1	19992167	19992168
chr1	19992504	19992505
chr1	19992564	19992565
chr1	19992771	19992772
chr1	20007397	20007398
chr1	20084760	20084761
chr1	20140828	20140829
chr1	20141778	20141779
chr1	20141781	20141782
chr1	20205035	20205036
chr1	20205059	20205060
chr1	20307906	20307907
chr1	20396560	20396561
chr1	20396593	20396594
chr1	20397074	20397075
chr1	20441579	20441580
chr1	20475234	20475235
chr1	20492386	20492387
chr1	20492604	20492605
chr1	20501757	20501758
chr1	20521101	20521102
chr1	20568217	20568218
chr1	20616951	20616952
chr1	20616975	20616976
chr1	20617283	20617284
chr1	20685179	20685180
chr1	20707513	20707514
chr1	20726674	20726675
chr1	20737787	20737788
chr1	20807386	20807387
chr1	20810527	20810528
chr1	20811408	20811409
chr1	20811641	20811642
chr1	20878380	20878381
chr1	20929640	20929641
chr1	20945355	20945356
chr1	20959088	20959089
chr1	20959617	20959618
chr1	21023823	21023824
chr1	21044101	21044102
chr1	21339979	21339980
chr1	21369118	21369119
chr1	21376633	21376634
chr1	21437982	21437983
chr1	21546277	21546278
chr1	21588799	21588800
chr1	21604592	21604593
chr1	21606617	21606618
chr1	21617504	21617505
chr1	21620812	21620813
chr1	21634838	21634839
chr1	21640802	21640803
chr1	21642517	21642518
chr1	21645238	21645239
chr1	21664810	21664811
chr1	21670736	21670737
chr1	21818863	21818864
chr1	21824391	21824392
chr1	21862932	21862933
chr1	21864320	21864321
chr1	21864788	21864789
chr1	21864896	21864897
chr1	21879311	21879312
chr1	21901166	21901167
chr1	21904484	21904485
chr1	21947437	21947438
chr1	21948680	21948681
chr1	21948793	21948794
chr1	21966420	21966421
chr1	21966500	21966501
chr1	21978856	21978857
chr1	22005650	22005651
chr1	22138642	22138643
chr1	22141341	22141342
chr1	22148926	22148927
chr1	22155384	22155385
chr1	22174085	22174086
chr1	22191503	22191504
chr1	22192945	22192946
chr1	22196887	22196888
chr1	22206962	22206963
chr1	22210229	22210230
chr1	22210791	22210792
chr1	22211317	22211318
chr1	22213801	22213802
chr1	22213908	22213909
chr1	22213934	22213935
chr1	22213993	22213994
chr1	22222815	22222816
chr1	22223841	22223842
chr1	22224163	22224164
chr1	22237254	22237255
chr1	22238906	22238907
chr1	22247949	22247950
chr1	22260125	22260126
chr1	22270751	22270752
chr1	22383198	22383199
chr1	22441051	22441052
chr1	22444030	22444031
chr1	22448373	22448374
chr1	22463884	22463885
chr1	22580632	22580633
chr1	22615900	22615901
chr1	22647529	22647530
chr1	22677913	22677914
chr1	22690912	22690913
chr1	22739888	22739889
chr1	22782452	22782453
chr1	22838414	22838415
chr1	22871587	22871588
chr1	22899442	22899443
chr1	22919087	22919088
chr1	22930977	22930978
chr1	22956280	22956281
chr1	22962032	22962033
chr1	22963605	22963606
chr1	22969945	22969946
chr1	22970072	22970073
chr1	22970132	22970133
chr1	22970339	22970340
chr1	22972401	22972402
chr1	22972756	22972757
chr1	22974180	22974181
chr1	22979495	22979496
chr1	22979546	22979547
chr1	23012439	23012440
chr1	23038925	23038926
chr1	23076988	23076989
chr1	23089658	23089659
chr1	23105148	23105149
chr1	23105600	23105601
chr1	23162550	23162551
chr1	23281822	23281823
chr1	23340833	23340834
chr1	23405725	23405726
chr1	23449368	23449369
chr1	23496648	23496649
chr1	23504632	23504633
chr1	23521272	23521273
chr1	23521332	23521333
chr1	23541345	23541346
chr1	23551855	23551856
chr1	23697258	23697259
chr1	23697297	23697298
chr1	23697506	23697507
chr1	23698143	23698144
chr1	23707912	23707913
chr1	23711320	23711321
chr1	23721285	23721286
chr1	23746677	23746678
chr1	23750101	23750102
chr1	23754550	23754551
chr1	23763959	23763960
chr1	23800264	23800265
chr1	23809682	23809683
chr1	23851471	23851472
chr1	23855149	23855150
chr1	23872210	23872211
chr1	23878540	23878541
chr1	23879671	23879672
chr1	23883338	23883339
chr1	23887324	23887325
chr1	23887514	23887515
chr1	23887816	23887817
chr1	23888986	23888987
chr1	23895366	23895367
chr1	23925874	23925875
chr1	23953556	23953557
chr1	24017943	24017944
chr1	24077973	24077974
chr1	24106359	24106360
chr1	24117315	24117316
chr1	24120017	24120018
chr1	24127976	24127977
chr1	24128567	24128568
chr1	24131000	24131001
chr1	24193498	24193499
chr1	24225690	24225691
chr1	24228839	24228840
chr1	24229232	24229233
chr1	24229575	24229576
chr1	24229682	24229683
chr1	24239771	24239772
chr1	24239820	24239821
chr1	24239979	24239980
chr1	24240000	24240001
chr1	24240069	24240070
chr1	24446746	24446747
chr1	24469564	24469565
chr1	24528471	24528472
chr1	24542899	24542900
chr1	24634964	24634965
chr1	24645380	24645381
chr1	24645917	24645918
chr1	24648203	24648204
chr1	24828096	24828097
chr1	24861604	24861605
chr1	24861818	24861819
chr1	24861872	24861873
chr1	24863166	24863167
chr1	24867657	24867658
chr1	24885664	24885665
chr1	24968182	24968183
chr1	25051716	25051717
chr1	25061987	25061988
chr1	25062925	25062926
chr1	25070672	25070673
chr1	25125668	25125669
chr1	25164569	25164570
chr1	25173236	25173237
chr1	25201805	25201806
chr1	25230218	25230219
chr1	25232337	25232338
chr1	25232917	25232918
chr1	25238271	25238272
chr1	25240865	25240866
chr1	25240938	25240939
chr1	25243348	25243349
chr1	25246854	25246855
chr1	25246922	25246923
chr1	25254088	25254089
chr1	25254129	25254130
chr1	25254149	25254150
chr1	25255920	25255921
chr1	25257505	25257506
chr1	25257515	25257516
chr1	25257547	25257548
chr1	25257566	25257567
chr1	25257587	25257588
chr1	25257599	25257600
chr1	25257624	25257625
chr1	25257626	25257627
chr1	25257629	25257630
chr1	25257784	25257785
chr1	25257813	25257814
chr1	25257931	25257932
chr1	25257978	25257979
chr1	25258082	25258083
chr1	25258146	25258147
chr1	25258225	25258226
chr1	25258236	25258237
chr1	25258332	25258333
chr1	25258679	25258680
chr1	25259106	25259107
chr1	25291472	25291473
chr1	25291540	25291541
chr1	25291546	25291547
chr1	25291584	25291585
chr1	25291905	25291906
chr1	25292018	25292019
chr1	25292034	25292035
chr1	25292059	25292060
chr1	25292072	25292073
chr1	25292215	25292216
chr1	25292225	25292226
chr1	25298714	25298715
chr1	25348828	25348829
chr1	25349562	25349563
chr1	25381898	25381899
chr1	25687812	25687813
chr1	25810696	25810697
chr1	25828428	25828429
chr1	25857419	25857420
chr1	25869837	25869838
chr1	25876626	25876627
chr1	25893405	25893406
chr1	25893735	25893736
chr1	25906648	25906649
chr1	25916755	25916756
chr1	25936677	25936678
chr1	25948511	25948512
chr1	25968448	25968449
chr1	25976496	25976497
chr1	25993395	25993396
chr1	26010346	26010347
chr1	26034297	26034298
chr1	26070246	26070247
chr1	26096954	26096955
chr1	26097918	26097919
chr1	26097991	26097992
chr1	26098214	26098215
chr1	26107517	26107518
chr1	26126233	26126234
chr1	26145407	26145408
chr1	26145437	26145438
chr1	26146005	26146006
chr1	26149754	26149755
chr1	26150119	26150120
chr1	26183261	26183262
chr1	26197855	26197856
chr1	26198172	26198173
chr1	26201099	26201100
chr1	26202601	26202602
chr1	26233709	26233710
chr1	26235868	26235869
chr1	26253412	26253413
chr1	26347541	26347542
chr1	26348325	26348326
chr1	26348484	26348485
chr1	26357956	26357957
chr1	26394009	26394010
chr1	26394211	26394212
chr1	26394300	26394301
chr1	26421349	26421350
chr1	26482755	26482756
chr1	26484578	26484579
chr1	26487591	26487592
chr1	26487737	26487738
chr1	26487928	26487929
chr1	26495094	26495095
chr1	26495178	26495179
chr1	26495874	26495875
chr1	26495928	26495929
chr1	26504548	26504549
chr1	26516960	26516961
chr1	26517056	26517057
chr1	26517321	26517322
chr1	26551782	26551783
chr1	26603970	26603971
chr1	26605141	26605142
chr1	26605913	26605914
chr1	26605969	26605970
chr1	26606093	26606094
chr1	26606110	26606111
chr1	26610757	26610758
chr1	26611453	26611454
chr1	26644515	26644516
chr1	26644573	26644574
chr1	26644822	26644823
chr1	26645161	26645162
chr1	26645313	26645314
chr1	26648467	26648468
chr1	26663502	26663503
chr1	26698634	26698635
chr1	26699448	26699449
chr1	26699508	26699509
chr1	26795536	26795537
chr1	26797145	26797146
chr1	26798271	26798272
chr1	26802999	26803000
chr1	26855765	26855766
chr1	26857284	26857285
chr1	26857774	26857775
chr1	26869620	26869621
chr1	26870173	26870174
chr1	26871525	26871526
chr1	26880547	26880548
chr1	26880767	26880768
chr1	26880807	26880808
chr1	26930419	26930420
chr1	27026841	27026842
chr1	27028974	27028975
chr1	27043524	27043525
chr1	27108185	27108186
chr1	27111162	27111163
chr1	27118485	27118486
chr1	27126172	27126173
chr1	27147585	27147586
chr1	27152694	27152695
chr1	27155069	27155070
chr1	27180489	27180490
chr1	27188505	27188506
chr1	27188587	27188588
chr1	27189440	27189441
chr1	27189648	27189649
chr1	27189679	27189680
chr1	27217358	27217359
chr1	27287181	27287182
chr1	27287282	27287283
chr1	27324982	27324983
chr1	27326422	27326423
chr1	27332282	27332283
chr1	27335739	27335740
chr1	27336989	27336990
chr1	27337638	27337639
chr1	27358363	27358364
chr1	27384423	27384424
chr1	27462916	27462917
chr1	27471782	27471783
chr1	27479312	27479313
chr1	27645056	27645057
chr1	27659039	27659040
chr1	27659278	27659279
chr1	27668058	27668059
chr1	27668325	27668326
chr1	27668421	27668422
chr1	27668433	27668434
chr1	27668445	27668446
chr1	27668556	27668557
chr1	27669729	27669730
chr1	27673775	27673776
chr1	27676205	27676206
chr1	27676637	27676638
chr1	27676652	27676653
chr1	27677240	27677241
chr1	27677872	27677873
chr1	27678015	27678016
chr1	27681697	27681698
chr1	27686768	27686769
chr1	27687232	27687233
chr1	27693398	27693399
chr1	27693782	27693783
chr1	27693795	27693796
chr1	27694390	27694391
chr1	27695677	27695678
chr1	27702651	27702652
chr1	27702662	27702663
chr1	27702692	27702693
chr1	27710217	27710218
chr1	27713661	27713662
chr1	27726275	27726276
chr1	27729053	27729054
chr1	27730185	27730186
chr1	27743080	27743081
chr1	27817246	27817247
chr1	27819060	27819061
chr1	27823372	27823373
chr1	27831295	27831296
chr1	27852711	27852712
chr1	27853060	27853061
chr1	27863299	27863300
chr1	27872303	27872304
chr1	27881600	27881601
chr1	27893925	27893926
chr1	27895372	27895373
chr1	27898757	27898758
chr1	27899025	27899026
chr1	27901698	27901699
chr1	27901805	27901806
chr1	27902069	27902070
chr1	27902555	27902556
chr1	27931310	27931311
chr1	27941694	27941695
chr1	27941866	27941867
chr1	27943724	27943725
chr1	27950343	27950344
chr1	27954305	27954306
chr1	27959253	27959254
chr1	27985987	27985988
chr1	27994223	27994224
chr1	27999992	27999993
chr1	28013341	28013342
chr1	28051702	28051703
chr1	28051771	28051772
chr1	28210796	28210797
chr1	28213800	28213801
chr1	28286837	28286838
chr1	28287782	28287783
chr1	28382887	28382888
chr1	28431648	28431649
chr1	28474511	28474512
chr1	28502908	28502909
chr1	28504680	28504681
chr1	28521540	28521541
chr1	28585395	28585396
chr1	28593732	28593733
chr1	28765031	28765032
chr1	28831874	28831875
chr1	28836139	28836140
chr1	28837350	28837351
chr1	28843744	28843745
chr1	28904082	28904083
chr1	28906210	28906211
chr1	28906514	28906515
chr1	28906538	28906539
chr1	28907634	28907635
chr1	28919362	28919363
chr1	28919387	28919388
chr1	28994850	28994851
chr1	29210117	29210118
chr1	29225533	29225534
chr1	29240256	29240257
chr1	29240533	29240534
chr1	29422794	29422795
chr1	29445461	29445462
chr1	29451713	29451714
chr1	29452103	29452104
chr1	29454532	29454533
chr1	29459041	29459042
chr1	29462399	29462400
chr1	29490924	29490925
chr1	29523841	29523842
chr1	29565110	29565111
chr1	29617359	29617360
chr1	29652476	29652477
chr1	29804189	29804190
chr1	30138182	30138183
chr1	31155158	31155159
chr1	31173966	31173967
chr1	31190161	31190162
chr1	31196596	31196597
chr1	31217240	31217241
chr1	31221135	31221136
chr1	31229569	31229570
chr1	31230846	31230847
chr1	31231488	31231489
chr1	31245455	31245456
chr1	31246042	31246043
chr1	31277948	31277949
chr1	31279227	31279228
chr1	31314608	31314609
chr1	31316789	31316790
chr1	31319512	31319513
chr1	31328091	31328092
chr1	31351168	31351169
chr1	31379146	31379147
chr1	31382025	31382026
chr1	31406864	31406865
chr1	31441314	31441315
chr1	31459731	31459732
chr1	31595289	31595290
chr1	31673095	31673096
chr1	31688959	31688960
chr1	31838695	31838696
chr1	31870508	31870509
chr1	31896392	31896393
chr1	31896462	31896463
chr1	31907354	31907355
chr1	31956405	31956406
chr1	31971752	31971753
chr1	31988579	31988580
chr1	32041507	32041508
chr1	32041605	32041606
chr1	32041732	32041733
chr1	32041898	32041899
chr1	32042921	32042922
chr1	32046825	32046826
chr1	32054510	32054511
chr1	32054766	32054767
chr1	32054836	32054837
chr1	32055006	32055007
chr1	32098127	32098128
chr1	32104920	32104921
chr1	32135830	32135831
chr1	32155667	32155668
chr1	32160527	32160528
chr1	32167512	32167513
chr1	32179862	32179863
chr1	32183342	32183343
chr1	32208222	32208223
chr1	32212024	32212025
chr1	32219777	32219778
chr1	32220189	32220190
chr1	32220996	32220997
chr1	32221978	32221979
chr1	32224983	32224984
chr1	32226935	32226936
chr1	32230177	32230178
chr1	32238225	32238226
chr1	32248172	32248173
chr1	32250675	32250676
chr1	32264223	32264224
chr1	32281460	32281461
chr1	32281466	32281467
chr1	32303910	32303911
chr1	32355084	32355085
chr1	32405083	32405084
chr1	32405360	32405361
chr1	32409867	32409868
chr1	32421131	32421132
chr1	32452930	32452931
chr1	32502283	32502284
chr1	32527924	32527925
chr1	32537942	32537943
chr1	32644779	32644780
chr1	32645027	32645028
[truncated: 51,640 more rows]
