# Supplementary material for: Characterization of functional methylomes by next-generation capture sequencing identifies novel disease-associated variants
Source: Nat Commun. 2015 May 29;6:7211. doi: 10.1038/ncomms8211 (PMC4544751; doi:10.1038/ncomms8211)
Supplement: Supplementary Data 2 — AT-specific hypomethylated footprints [file ncomms8211-s3.xlsx]

## Sheet: Allum_Supplementary_Data_2.txt
Supplementary Data 2. AT-specific hypomethylated footprints
chr	start	end	hypomethylated footprint
chr1	10002381	10004140	UMR
chr1	10010213	10010942	LMR
chr1	100110824	100114328	UMR
chr1	100124822	100126611	LMR
chr1	100150904	100151739	LMR
chr1	100173004	100173587	LMR
chr1	100231568	100232605	LMR
chr1	100273678	100274821	LMR
chr1	100315108	100316796	UMR
chr1	100408728	100409154	LMR
chr1	100434840	100436542	UMR
chr1	100502601	100505788	UMR
chr1	100547136	100547490	LMR
chr1	10056838	10058372	UMR
chr1	100597692	100599460	UMR
chr1	100714205	100716428	UMR
chr1	100731010	100732838	UMR
chr1	10075830	10076208	LMR
chr1	100816620	100820359	UMR
chr1	100852231	100853696	LMR
chr1	10092350	10094944	UMR
chr1	100925059	100925430	LMR
chr1	100929127	100929726	LMR
chr1	101003661	101005867	UMR
chr1	101184236	101188115	UMR
chr1	101200086	101200818	LMR
chr1	1012599	1016713	UMR
chr1	10126746	10127513	LMR
chr1	101333806	101334658	LMR
chr1	101359378	101362713	UMR
chr1	101490597	101492298	UMR
chr1	101577700	101577838	LMR
chr1	101601904	101603370	LMR
chr1	101700564	101704990	UMR
chr1	101727738	101728820	LMR
chr1	101774553	101776871	UMR
chr1	101841870	101842624	LMR
chr1	101885590	101886462	LMR
chr1	101985164	101986310	LMR
chr1	102246552	102247520	LMR
chr1	102312399	102313418	LMR
chr1	10238890	10239196	LMR
chr1	102446396	102447423	LMR
chr1	102461540	102462960	UMR
chr1	10254132	10254454	LMR
chr1	10269518	10272462	UMR
chr1	10276164	10276833	LMR
chr1	10277933	10278740	LMR
chr1	10292110	10292462	LMR
chr1	103349639	103350110	LMR
chr1	103435586	103436340	LMR
chr1	103571886	103574788	UMR
chr1	10399792	10400058	LMR
chr1	104067540	104069444	UMR
chr1	10437392	10437899	LMR
chr1	10447188	10448926	LMR
chr1	104491250	104493532	LMR
chr1	10458204	10460242	UMR
chr1	10487951	10488615	LMR
chr1	10489924	10491512	UMR
chr1	105031248	105032652	LMR
chr1	1050469	1052838	UMR
chr1	10510722	10512113	LMR
chr1	10517938	10518219	LMR
chr1	105214533	105215358	LMR
chr1	10531581	10533181	UMR
chr1	105321996	105323714	LMR
chr1	10534758	10536232	UMR
chr1	10554674	10555538	LMR
chr1	105681071	105681432	LMR
chr1	1056958	1058812	UMR
chr1	10570248	10571492	LMR
chr1	10588555	10589070	LMR
chr1	10589659	10590588	LMR
chr1	10598477	10599283	LMR
chr1	10600606	10600918	LMR
chr1	106175111	106175826	LMR
chr1	106623359	106623930	UMR
chr1	106629210	106631342	LMR
chr1	10695389	10696146	LMR
chr1	10697960	10698213	LMR
chr1	10700225	10700659	LMR
chr1	1071900	1073194	UMR
chr1	10731108	10731504	LMR
chr1	107359962	107361136	LMR
chr1	10753517	10755894	UMR
chr1	107598916	107600684	UMR
chr1	107682200	107686187	UMR
chr1	10776646	10777971	LMR
chr1	10781700	10782116	LMR
chr1	107819550	107820194	LMR
chr1	10785003	10785708	LMR
chr1	10796961	10797828	LMR
chr1	108022980	108023765	UMR
chr1	108072156	108072604	LMR
chr1	10815819	10816610	LMR
chr1	10821368	10822488	UMR
chr1	108360556	108361060	LMR
chr1	108413632	108414044	LMR
chr1	108478098	108479850	LMR
chr1	108505552	108508823	UMR
chr1	10851137	10857350	UMR
chr1	108583968	108584460	LMR
chr1	108591785	108594258	LMR
chr1	10859828	10860193	LMR
chr1	108663734	108664734	UMR
chr1	108667620	108668598	LMR
chr1	10868906	10869192	LMR
chr1	10869256	10870097	LMR
chr1	108741292	108743852	UMR
chr1	10888093	10888735	LMR
chr1	10895030	10895941	LMR
chr1	109101988	109103936	UMR
chr1	109132752	109134290	LMR
chr1	109152112	109152826	LMR
chr1	1091796	1093928	UMR
chr1	109203434	109204448	UMR
chr1	109233798	109237526	UMR
chr1	10923802	10925250	LMR
chr1	10925710	10928004	UMR
chr1	109288188	109290702	UMR
chr1	109358492	109359980	LMR
chr1	109370632	109371248	LMR
chr1	109373066	109374275	LMR
chr1	109419194	109420976	UMR
chr1	10948318	10949694	UMR
chr1	109490312	109491300	LMR
chr1	10950067	10950977	LMR
chr1	109505355	109506475	UMR
chr1	109582925	109585445	UMR
chr1	109617599	109618967	UMR
chr1	109622198	109623244	LMR
chr1	109632870	109635053	UMR
chr1	109642374	109644010	UMR
chr1	109654603	109657435	UMR
chr1	109704578	109705448	LMR
chr1	109709626	109710034	LMR
chr1	109756156	109758104	UMR
chr1	10977976	10978718	LMR
chr1	109783040	109785506	UMR
chr1	109791684	109793186	UMR
chr1	109796038	109797172	LMR
chr1	109806244	109807360	UMR
chr1	109824570	109826688	UMR
chr1	109841179	109841958	LMR
chr1	109842395	109842694	LMR
chr1	109848766	109849176	LMR
chr1	109913624	109914232	LMR
chr1	109915911	109916258	LMR
chr1	109932881	109936654	LMR
chr1	109939248	109941225	UMR
chr1	10994600	10995810	LMR
chr1	109967989	109970776	UMR
chr1	11000134	11000442	LMR
chr1	110007436	110007797	LMR
chr1	110008642	110010322	UMR
chr1	11001810	11002959	LMR
chr1	110021232	110022113	LMR
chr1	110025530	110027530	UMR
chr1	110035722	110037378	UMR
chr1	11003970	11004910	LMR
chr1	110051850	110053338	UMR
chr1	110064057	110064764	LMR
chr1	110074739	110075848	LMR
chr1	110088618	110089512	LMR
chr1	110090098	110092656	UMR
chr1	110161851	110164502	UMR
chr1	11017283	11017434	LMR
chr1	110185719	110186284	LMR
chr1	110198150	110199310	UMR
chr1	11020963	11021516	LMR
chr1	110210091	110211580	UMR
chr1	110254228	110255222	UMR
chr1	11025516	11026701	LMR
chr1	110282226	110283768	UMR
chr1	11028248	11028696	LMR
chr1	110316210	110316974	LMR
chr1	110335784	110336790	LMR
chr1	11035892	11036176	LMR
chr1	110368932	110369798	LMR
chr1	11039467	11039804	LMR
chr1	11040088	11041470	LMR
chr1	110407624	110408268	LMR
chr1	110419604	110420499	LMR
chr1	110426056	110427315	LMR
chr1	110434537	110435648	LMR
chr1	1104446	1106110	UMR
chr1	110452252	110456751	UMR
chr1	110470170	110472070	UMR
chr1	110473556	110474212	LMR
chr1	110476385	110477107	LMR
chr1	110490326	110490634	LMR
chr1	110521341	110523053	LMR
chr1	110526000	110528614	UMR
chr1	110546385	110547441	LMR
chr1	110572201	110572705	LMR
chr1	110576907	110578260	UMR
chr1	110596238	110596760	LMR
chr1	110610431	110612640	UMR
chr1	110625633	110627740	UMR
chr1	110644676	110645466	LMR
chr1	110648675	110649307	LMR
chr1	110659142	110659460	LMR
chr1	110663544	110664600	LMR
chr1	110672330	110673533	UMR
chr1	110676606	110676986	LMR
chr1	110679074	110680896	LMR
chr1	110692732	110694642	UMR
chr1	110698452	110699124	LMR
chr1	110701947	110703005	LMR
chr1	11072018	11073727	UMR
chr1	110730840	110731686	LMR
chr1	110745588	110746114	LMR
chr1	110750356	110750778	LMR
chr1	110752226	110755870	UMR
chr1	110854920	110855591	LMR
chr1	1108698	1109930	UMR
chr1	110880066	110883314	UMR
chr1	110923252	110923650	LMR
chr1	110933291	110933906	LMR
chr1	110949435	110951110	UMR
chr1	110968242	110970087	LMR
chr1	11097391	11098370	LMR
chr1	110992416	110992863	LMR
chr1	111002968	111003432	LMR
chr1	111018773	111019358	LMR
chr1	111024490	111025761	LMR
chr1	111038556	111039011	LMR
chr1	111050448	111051124	LMR
chr1	11105353	11106066	LMR
chr1	111066540	111067525	LMR
chr1	111097818	111098532	UMR
chr1	111098692	111099534	LMR
chr1	11111730	11113501	UMR
chr1	111136660	111137353	LMR
chr1	111148540	111151080	UMR
chr1	111161586	111162948	UMR
chr1	111173096	111173710	LMR
chr1	111176982	111178010	LMR
chr1	111189846	111190424	LMR
chr1	11119030	11121353	UMR
chr1	111214070	111215686	LMR
chr1	111215897	111216155	LMR
chr1	111216560	111218742	UMR
chr1	111289220	111289626	LMR
chr1	111292856	111293663	LMR
chr1	111308440	111309092	LMR
chr1	111323260	111323882	LMR
chr1	111325760	111326917	LMR
chr1	111505781	111507164	UMR
chr1	111574244	111575620	LMR
chr1	111583073	111583334	LMR
chr1	11158888	11160300	UMR
chr1	111681536	111684842	UMR
chr1	111746185	111747483	UMR
chr1	111765341	111765850	LMR
chr1	111813294	111814742	UMR
chr1	111888424	111889726	UMR
chr1	111941758	111942970	LMR
chr1	111990276	111993014	UMR
chr1	112016416	112017369	LMR
chr1	112024207	112024960	LMR
chr1	112050180	112051528	UMR
chr1	112058032	112059890	UMR
chr1	112134592	112137135	LMR
chr1	112161992	112164052	UMR
chr1	11217624	11218352	LMR
chr1	112275860	112277073	LMR
chr1	112279455	112283622	UMR
chr1	112297469	112299394	UMR
chr1	112312212	112312775	LMR
chr1	112334844	112335234	LMR
chr1	112399312	112399742	LMR
chr1	112423278	112424400	LMR
chr1	112438176	112438706	LMR
chr1	112447040	112447536	LMR
chr1	112530942	112534507	UMR
chr1	112572750	112573546	LMR
chr1	112633876	112637024	LMR
chr1	112859797	112861752	LMR
chr1	112879502	112880201	LMR
chr1	112901318	112904434	LMR
chr1	112912193	112913305	LMR
chr1	112933263	112934040	LMR
chr1	112936014	112940076	UMR
chr1	11296839	11297442	LMR
chr1	113008232	113009512	UMR
chr1	113044293	113045439	UMR
chr1	113050246	113052369	UMR
chr1	113160745	113163582	UMR
chr1	113216055	113218686	UMR
chr1	11321684	11323252	UMR
chr1	113242612	113245067	UMR
chr1	113247128	113250614	UMR
chr1	113256479	113262321	UMR
chr1	113265236	113266153	UMR
chr1	113285935	113287278	UMR
chr1	113304827	113305782	LMR
chr1	11332614	11334192	UMR
chr1	113351487	113353066	LMR
chr1	113391894	113393006	UMR
chr1	113397162	113398218	UMR
chr1	11341572	11342388	LMR
chr1	113497450	113500594	UMR
chr1	1135426	1137860	UMR
chr1	113584982	113586064	LMR
chr1	113601337	113602171	LMR
chr1	113615202	113616968	UMR
chr1	11361630	11362446	LMR
chr1	113683126	113685884	LMR
chr1	113740436	113740652	LMR
chr1	113742590	113743032	LMR
chr1	11376534	11377056	LMR
chr1	11380070	11380708	LMR
chr1	11384786	11385220	LMR
chr1	113931060	113936274	UMR
chr1	11393400	11394075	LMR
chr1	11397628	11398064	LMR
chr1	11399536	11400776	LMR
chr1	1140434	1142592	UMR
chr1	11404861	11405568	LMR
chr1	11410048	11410791	LMR
chr1	11412918	11413620	LMR
chr1	11415755	11416604	LMR
chr1	11417392	11417662	LMR
chr1	114219969	114220726	LMR
chr1	11422599	11423200	LMR
chr1	114226045	114227018	LMR
chr1	114300352	114303024	UMR
chr1	11433198	11434903	LMR
chr1	1143444	1144832	UMR
chr1	114352582	114355705	UMR
chr1	11435497	11436078	LMR
chr1	114378254	114378829	LMR
chr1	11439692	11440115	LMR
chr1	11443890	11444887	LMR
chr1	114446469	114448768	UMR
chr1	11445408	11445748	LMR
chr1	114455369	114456128	LMR
chr1	114470670	114474965	UMR
chr1	11447450	11448292	LMR
chr1	114489718	114490720	LMR
chr1	11450508	11450836	LMR
chr1	114517679	114518170	LMR
chr1	114521288	114523068	LMR
chr1	114524890	114525910	LMR
chr1	114540960	114541399	LMR
chr1	114545152	114546217	LMR
chr1	11455052	11455222	LMR
chr1	114605263	114605630	LMR
chr1	114624182	114625044	LMR
chr1	114631362	114631562	LMR
chr1	114694691	114698542	UMR
chr1	11473774	11474518	LMR
chr1	114760795	114762547	LMR
chr1	114825461	114825996	LMR
chr1	114841933	114842561	LMR
chr1	114888370	114889605	UMR
chr1	114895529	114896388	LMR
chr1	11501876	11502465	LMR
chr1	115052022	115055160	UMR
chr1	1150586	1150852	LMR
chr1	115123593	115124909	UMR
chr1	11514219	11514908	LMR
chr1	115211839	115213728	UMR
chr1	11522632	11523016	LMR
chr1	115258446	115260051	UMR
chr1	115298032	115301162	UMR
chr1	115321940	115323663	UMR
chr1	11533739	11534046	LMR
chr1	11538456	11541358	UMR
chr1	115397270	115398408	UMR
chr1	115444577	115445264	LMR
chr1	11545596	11546652	LMR
chr1	115521840	115522651	LMR
chr1	115595213	115595486	LMR
chr1	11559530	11560416	LMR
chr1	115599073	115599367	LMR
chr1	115605514	115606054	LMR
chr1	115631528	115633248	UMR
chr1	115641986	115643576	LMR
chr1	115655342	115655882	LMR
chr1	115656680	115657230	LMR
chr1	115681008	115682023	LMR
chr1	115711348	115711736	LMR
chr1	115726331	115727278	LMR
chr1	115760722	115760900	LMR
chr1	115794044	115795772	LMR
chr1	115822623	115822965	LMR
chr1	115827574	115828198	LMR
chr1	115868298	115868866	LMR
chr1	115879694	115881013	UMR
chr1	115968858	115969404	LMR
chr1	11597468	11597890	LMR
chr1	115976277	115976578	LMR
chr1	11599892	11600332	LMR
chr1	116012717	116013308	LMR
chr1	116049810	116051170	LMR
chr1	116088484	116089918	LMR
chr1	11610450	11611302	LMR
chr1	116106438	116107268	LMR
chr1	11613802	11614112	LMR
chr1	116138368	116138823	LMR
chr1	11618311	11619605	LMR
chr1	116184369	116186040	UMR
chr1	116221800	116222576	LMR
chr1	11623434	11624214	LMR
chr1	11626532	11626974	LMR
chr1	11630380	11631308	LMR
chr1	116314279	116314867	LMR
chr1	11632320	11633031	LMR
chr1	116335252	116336357	LMR
chr1	116370494	116371732	UMR
chr1	116379964	116383864	UMR
chr1	116472771	116473023	LMR
chr1	116518445	116519350	UMR
chr1	116520276	116520815	LMR
chr1	11653808	11654703	LMR
chr1	116653604	116654446	LMR
chr1	116665748	116665958	LMR
chr1	116681540	116682070	LMR
chr1	116694540	116695258	UMR
chr1	116707302	116708519	LMR
chr1	116710449	116711562	UMR
chr1	11671723	11672281	LMR
chr1	11680392	11681149	LMR
chr1	11689247	11690316	LMR
chr1	116914996	116917570	UMR
chr1	116918258	116921104	LMR
chr1	116960626	116961770	UMR
chr1	117000572	117001176	LMR
chr1	11700438	11701133	LMR
chr1	11701918	11702868	LMR
chr1	11704024	11704250	LMR
chr1	117041644	117042108	LMR
chr1	11708176	11710984	UMR
chr1	117112434	117114533	UMR
chr1	117117221	117117618	LMR
chr1	117188832	117189308	LMR
chr1	117208813	117210779	UMR
chr1	117215197	117215778	LMR
chr1	11723980	11725187	UMR
chr1	117267286	117267682	LMR
chr1	1172747	1175894	UMR
chr1	117367542	117368302	LMR
chr1	117390302	117390630	LMR
chr1	117397568	117398444	LMR
chr1	11740454	11742454	UMR
chr1	117414478	117415353	LMR
chr1	117419840	117422104	LMR
chr1	11744316	11744764	LMR
chr1	117452194	117453849	UMR
chr1	11750022	11754235	UMR
chr1	117532932	117533421	LMR
chr1	117569030	117569344	LMR
chr1	117578624	117578995	LMR
chr1	117593974	117594442	LMR
chr1	117601782	117603652	UMR
chr1	11760704	11761336	LMR
chr1	11761532	11761850	LMR
chr1	11765022	11765512	LMR
chr1	117663498	117665230	UMR
chr1	11767842	11768258	LMR
chr1	11775132	11775584	LMR
chr1	11779336	11780234	UMR
chr1	117811322	117811925	LMR
chr1	117882389	117883072	LMR
chr1	11790074	11792445	UMR
chr1	117908174	117912377	UMR
chr1	11795549	11797704	UMR
chr1	118077660	118078170	LMR
chr1	118147602	118150530	UMR
chr1	118196302	118196701	LMR
chr1	11822043	11822842	UMR
chr1	118238270	118239169	LMR
chr1	118296088	118297202	LMR
chr1	118300902	118301854	LMR
chr1	118323059	118324133	LMR
chr1	118437864	118438767	LMR
chr1	11844960	11845958	UMR
chr1	118471088	118473444	UMR
chr1	11847158	11848043	LMR
chr1	11850566	11851592	LMR
chr1	11862334	11864188	UMR
chr1	118643552	118644601	LMR
chr1	11864666	11867050	UMR
chr1	118653224	118654652	LMR
chr1	118661036	118662017	LMR
chr1	118678114	118679943	LMR
chr1	118687068	118687971	LMR
chr1	118693953	118694458	LMR
chr1	118727632	118728288	UMR
chr1	118864582	118865100	LMR
chr1	11898727	11899033	LMR
chr1	119047062	119047896	LMR
chr1	11908151	11908714	LMR
chr1	11910090	11910514	LMR
chr1	11912869	11913422	LMR
chr1	11918693	11919927	UMR
chr1	11931900	11932190	LMR
chr1	11940574	11941836	LMR
chr1	119503253	119503703	LMR
chr1	119516446	119517594	LMR
chr1	119534952	119535264	LMR
chr1	119535330	119536720	UMR
chr1	11953830	11954938	LMR
chr1	119541772	119545397	UMR
chr1	119548535	119552477	UMR
chr1	11958060	11959768	UMR
chr1	119589264	119590024	LMR
chr1	119626744	119627264	LMR
chr1	11967402	11970193	UMR
chr1	119682028	119683764	UMR
chr1	11973449	11973616	LMR
chr1	119818044	119818749	LMR
chr1	119822188	119823198	LMR
chr1	11985108	11987240	UMR
chr1	119869594	119870836	UMR
chr1	11989832	11991685	LMR
chr1	119914801	119915506	LMR
chr1	11994131	11995443	UMR
chr1	119983513	119983938	LMR
chr1	120018447	120018970	LMR
chr1	120154166	120154721	LMR
chr1	120156368	120157204	LMR
chr1	120173790	120174924	UMR
chr1	120189399	120191616	UMR
chr1	12021087	12021498	LMR
chr1	120217832	120219696	UMR
chr1	120254080	120255946	UMR
chr1	120286646	120287036	LMR
chr1	120322380	120323310	LMR
chr1	120351342	120352289	LMR
chr1	12039422	12041218	UMR
chr1	120413580	120414117	LMR
chr1	12078982	12080459	UMR
chr1	1208149	1210075	UMR
chr1	12111984	12112661	LMR
chr1	12122619	12124760	UMR
chr1	12127610	12128683	LMR
chr1	12139246	12139980	LMR
chr1	12178722	12178971	LMR
chr1	12184822	12185806	LMR
chr1	12192974	12193594	LMR
chr1	12203534	12204118	LMR
chr1	12206776	12207208	LMR
chr1	12213290	12214028	LMR
chr1	12226740	12230482	UMR
chr1	12233074	12235896	UMR
chr1	12238082	12238578	LMR
chr1	12243704	12246313	UMR
chr1	12268787	12269680	LMR
chr1	12290149	12291695	UMR
chr1	1239860	1244852	UMR
chr1	12404209	12406110	LMR
chr1	12465836	12467717	LMR
chr1	12493482	12494314	LMR
chr1	12495526	12496190	LMR
chr1	12508236	12509923	LMR
chr1	12513770	12515221	LMR
chr1	12517306	12518728	LMR
chr1	12520999	12521658	LMR
chr1	12537976	12538860	LMR
chr1	12546400	12546768	LMR
chr1	12559560	12560406	LMR
chr1	12578778	12579562	LMR
chr1	1259156	1261642	UMR
chr1	12604884	12605360	LMR
chr1	12606929	12607582	LMR
chr1	12609282	12610246	UMR
chr1	12651054	12651523	LMR
chr1	12653731	12654071	LMR
chr1	12655278	12656972	UMR
chr1	12674607	12680922	UMR
chr1	12681774	12682316	LMR
chr1	12694351	12694512	LMR
chr1	12694878	12695177	LMR
chr1	12696292	12697011	LMR
chr1	12718834	12719379	LMR
chr1	1297024	1297810	UMR
chr1	1309668	1311266	UMR
chr1	1333658	1335937	UMR
chr1	1341806	1343566	UMR
chr1	1364958	1371393	UMR
chr1	1376076	1376829	LMR
chr1	13838921	13841618	UMR
chr1	13843578	13844092	LMR
chr1	13870226	13870827	LMR
chr1	13909334	13911232	UMR
chr1	13919846	13920847	LMR
chr1	13992062	13992559	LMR
chr1	14019786	14020226	LMR
chr1	14026232	14027878	UMR
chr1	1406180	1408266	UMR
chr1	14075042	14077482	UMR
chr1	14155220	14155908	LMR
chr1	14218418	14220312	UMR
chr1	14227408	14227798	LMR
chr1	14286894	14287266	LMR
chr1	14292213	14292800	LMR
chr1	14343816	14344625	LMR
chr1	14366092	14366887	LMR
chr1	143879726	143879964	LMR
chr1	14440000	14441010	LMR
chr1	144592320	144596054	UMR
chr1	1446269	1449298	UMR
chr1	144929433	144933324	UMR
chr1	145038904	145041994	UMR
chr1	145075300	145076444	UMR
chr1	145382310	145383382	UMR
chr1	145395006	145399932	UMR
chr1	145415010	145415786	UMR
chr1	145427200	145428142	LMR
chr1	145435110	145435884	LMR
chr1	145436724	145443122	UMR
chr1	145448720	145449859	LMR
chr1	145452506	145453039	LMR
chr1	145454400	145457718	LMR
chr1	14548424	14548760	LMR
chr1	145506926	145508532	UMR
chr1	145515003	145517155	UMR
chr1	145542282	145544056	LMR
chr1	145548004	145550022	UMR
chr1	145562256	145563144	UMR
chr1	145574721	145577382	UMR
chr1	145588544	145590106	UMR
chr1	145610056	145614916	UMR
chr1	14564616	14565355	LMR
chr1	145713151	145714424	UMR
chr1	14580458	14581176	LMR
chr1	14585520	14585639	LMR
chr1	14588084	14588282	LMR
chr1	14609358	14609791	LMR
chr1	14631184	14631649	LMR
chr1	146543894	146545355	UMR
chr1	146642446	146645186	UMR
chr1	146649370	146650012	UMR
chr1	146696567	146697786	UMR
chr1	146713766	146716009	UMR
chr1	146808532	146809454	LMR
chr1	14692075	14693322	LMR
chr1	146966676	146968983	LMR
chr1	147011104	147014708	UMR
chr1	147070346	147072210	UMR
chr1	147113816	147114218	LMR
chr1	147141396	147143266	UMR
chr1	147231245	147231432	LMR
chr1	147234028	147235264	LMR
chr1	147240920	147241916	LMR
chr1	147244772	147245612	LMR
chr1	147361901	147362815	LMR
chr1	14769504	14770043	LMR
chr1	147727096	147728007	LMR
chr1	147735288	147738554	UMR
chr1	147752194	147756714	UMR
chr1	147771668	147776240	UMR
chr1	147781063	147782677	UMR
chr1	147789627	147791098	UMR
chr1	147801032	147801936	UMR
chr1	147805566	147809020	UMR
chr1	147824834	147827068	UMR
chr1	149154271	149160434	UMR
chr1	149162193	149162854	UMR
chr1	149169700	149170707	UMR
chr1	149185561	149187459	UMR
chr1	149192594	149195142	UMR
chr1	149212034	149213004	UMR
chr1	149214644	149215982	UMR
chr1	149222678	149225166	UMR
chr1	149230376	149231926	UMR
chr1	14924111	14927437	UMR
chr1	149284419	149285394	UMR
chr1	149285808	149288683	UMR
chr1	14928609	14929458	LMR
chr1	149291878	149295522	UMR
chr1	149297416	149300264	UMR
chr1	149322928	149326746	UMR
chr1	149330374	149334570	UMR
chr1	149683044	149685658	UMR
chr1	149711640	149712351	UMR
chr1	149715949	149720017	UMR
chr1	149856296	149860942	UMR
chr1	149870872	149871874	UMR
chr1	14987356	14987814	LMR
chr1	149887620	149890168	UMR
chr1	149898136	149900462	UMR
chr1	149907948	149909490	LMR
chr1	149910772	149911620	LMR
chr1	149934410	149935824	LMR
chr1	14994005	14994372	LMR
chr1	149981210	149983268	UMR
chr1	150022444	150023138	LMR
chr1	150025732	150026376	LMR
chr1	150038566	150040522	UMR
chr1	15009584	15009804	LMR
chr1	150121107	150124181	UMR
chr1	150133957	150136006	LMR
chr1	150141232	150141880	LMR
chr1	150159052	150160256	LMR
chr1	150185769	150186768	UMR
chr1	150205654	150209354	UMR
chr1	150227824	150230440	UMR
chr1	150231774	150233091	LMR
chr1	150240193	150242191	UMR
chr1	150244632	150246072	LMR
chr1	150253690	150255584	UMR
chr1	150265790	150267042	UMR
chr1	150293361	150294834	UMR
chr1	150335636	150339741	UMR
chr1	150459202	150460634	UMR
chr1	150487513	150489116	UMR
chr1	150504772	150505707	LMR
chr1	150520830	150523903	UMR
chr1	150524594	150525586	LMR
chr1	150531295	150536766	UMR
chr1	150539724	150541236	LMR
chr1	150547414	150552744	UMR
chr1	150583836	150584436	LMR
chr1	150585689	150586688	LMR
chr1	150594034	150595812	LMR
chr1	15059404	15060218	LMR
chr1	150600888	150602924	UMR
chr1	15062215	15062487	LMR
chr1	15066039	15066734	LMR
chr1	150668514	150670472	LMR
chr1	150737428	150738539	LMR
chr1	150779196	150781314	LMR
chr1	150847019	150849754	UMR
chr1	1508960	1511095	UMR
chr1	150898158	150899484	UMR
chr1	150945126	150947986	UMR
chr1	150951633	150952552	LMR
chr1	150967836	150968741	LMR
chr1	150978090	150979614	LMR
chr1	150980338	150981873	UMR
chr1	151019894	151021507	UMR
chr1	151030055	151033509	UMR
chr1	151042488	151043930	UMR
chr1	151103428	151105212	UMR
chr1	151117228	151119859	UMR
chr1	151137200	151139456	UMR
chr1	151161509	151163084	UMR
chr1	151167759	151169153	UMR
chr1	151170332	151173016	UMR
chr1	151226758	151228228	UMR
chr1	151253466	151256202	UMR
chr1	151282146	151284644	LMR
chr1	151298361	151300925	UMR
chr1	151318812	151320456	UMR
chr1	151342410	151343384	LMR
chr1	151371568	151372812	UMR
chr1	15137382	15138354	LMR
chr1	15141648	15141866	LMR
chr1	151429554	151432222	UMR
chr1	151445370	151446481	UMR
chr1	151482554	151485432	UMR
chr1	151512045	151513966	UMR
chr1	151566176	151566970	LMR
chr1	151580689	151581376	LMR
chr1	151583750	151586290	UMR
chr1	151682896	151683410	LMR
chr1	151688502	151690208	UMR
chr1	151692949	151694628	UMR
chr1	151700247	151701329	LMR
chr1	151735079	151736731	UMR
chr1	151762276	151764428	UMR
chr1	151772432	151773684	LMR
chr1	151800782	151802754	LMR
chr1	151809474	151813246	UMR
chr1	151820638	151821462	LMR
chr1	151840333	151841466	LMR
chr1	151881312	151882704	UMR
chr1	151909264	151909696	LMR
chr1	151917764	151918884	LMR
chr1	151945248	151945886	LMR
chr1	151952550	151953926	LMR
chr1	151961334	151967815	UMR
chr1	151969345	151969646	LMR
chr1	152006806	152009902	UMR
chr1	152016504	152017592	LMR
chr1	152020090	152021152	LMR
chr1	15202226	15202814	LMR
chr1	152024987	152025410	LMR
chr1	152079765	152085752	UMR
chr1	1521544	1522092	LMR
chr1	152157587	152158601	LMR
chr1	152161088	152162669	UMR
chr1	15221542	15221911	LMR
chr1	152319436	152320802	LMR
chr1	152413297	152414018	LMR
chr1	152430422	152431294	LMR
chr1	152432464	152433100	LMR
chr1	152434030	152434748	LMR
chr1	15247628	15247831	LMR
chr1	152487622	152488340	UMR
chr1	15250292	15252228	UMR
chr1	152505711	152506229	LMR
chr1	15256736	15257484	LMR
chr1	152595420	152596092	LMR
chr1	152626202	152626792	LMR
chr1	15269275	15269901	LMR
chr1	15271678	15272519	LMR
chr1	152842209	152842652	LMR
chr1	152843853	152844202	LMR
chr1	15296714	15297284	LMR
chr1	152969268	152970315	LMR
chr1	152994488	152995428	LMR
chr1	15307228	15307535	LMR
chr1	15314538	15315100	LMR
chr1	1531637	1533332	UMR
chr1	153181838	153183182	LMR
chr1	153195570	153196029	LMR
chr1	153233206	153234589	UMR
chr1	153235054	153235412	LMR
chr1	153316044	153316706	LMR
chr1	153324994	153325657	LMR
chr1	153394618	153395683	LMR
chr1	153400190	153401598	LMR
chr1	153405762	153406412	LMR
chr1	153424532	153425198	LMR
chr1	153438264	153438630	LMR
chr1	1534434	1536386	UMR
chr1	153452138	153454000	LMR
chr1	153462773	153463310	LMR
chr1	153468257	153469208	LMR
chr1	153483255	153483978	LMR
chr1	153505270	153509368	UMR
chr1	153516723	153518926	UMR
chr1	15354036	15354548	LMR
chr1	153540582	153541482	UMR
chr1	153581977	153582602	LMR
chr1	153599212	153600400	UMR
chr1	153605978	153607832	UMR
chr1	153630902	153632005	UMR
chr1	153642508	153644751	UMR
chr1	153650016	153653222	UMR
chr1	153669628	153671355	UMR
chr1	153699919	153701795	UMR
chr1	153702296	153703624	LMR
chr1	153721780	153723444	LMR
chr1	15373004	15373516	LMR
chr1	153745776	153749301	UMR
chr1	153752097	153753066	LMR
chr1	153755469	153756576	UMR
chr1	153762037	153763902	UMR
chr1	153793738	153794120	LMR
chr1	1538126	1538958	LMR
chr1	153853299	153854964	LMR
chr1	153892455	153896547	UMR
chr1	153916304	153919592	UMR
chr1	153929490	153932335	UMR
chr1	153934738	153937113	UMR
chr1	153939034	153941487	UMR
chr1	153948912	153950824	UMR
chr1	153957472	153959912	UMR
chr1	153962870	153964143	UMR
chr1	154127583	154128237	LMR
chr1	154150165	154150936	LMR
chr1	154153678	154156303	UMR
chr1	154164564	154165283	LMR
chr1	15416868	15417444	LMR
chr1	154191712	154195061	UMR
chr1	154244296	154245845	UMR
chr1	15426694	15427386	LMR
chr1	154293402	154293775	LMR
chr1	154296616	154301357	UMR
chr1	154307268	154307842	LMR
chr1	154324848	154326158	UMR
chr1	154377119	154379458	UMR
chr1	154380223	154381307	LMR
chr1	154391713	154393056	LMR
chr1	154406730	154407454	LMR
chr1	154439478	154439696	LMR
chr1	154451942	154452666	LMR
chr1	154457548	154458164	LMR
chr1	154465546	154466210	LMR
chr1	154468999	154470314	LMR
chr1	154473074	154475553	UMR
chr1	154492610	154493124	LMR
chr1	154528948	154532430	UMR
chr1	154539604	154541406	UMR
chr1	154546890	154547674	LMR
chr1	15455010	15455728	LMR
chr1	154579446	154581633	UMR
chr1	154599248	154600960	UMR
chr1	1546483	1547030	LMR
chr1	15468240	15469050	LMR
chr1	154703483	154704020	LMR
chr1	154732754	154733464	UMR
chr1	154745163	154745412	LMR
chr1	154764016	154764896	LMR
chr1	154779152	154779628	LMR
chr1	15477980	15481519	UMR
chr1	154818452	154819194	LMR
chr1	154839464	154843228	UMR
chr1	154850810	154851496	LMR
chr1	154857146	154858054	LMR
chr1	154867953	154868656	LMR
chr1	154908634	154910470	UMR
chr1	154914684	154915423	LMR
chr1	154927252	154930124	UMR
chr1	154933156	154936179	UMR
chr1	154942437	154944426	UMR
chr1	154944847	154948990	UMR
chr1	154954982	154956984	UMR
chr1	1549671	1552130	UMR
chr1	154989596	154990652	UMR
chr1	155022354	155025774	UMR
chr1	155033904	155037122	UMR
chr1	155042850	155044304	UMR
chr1	155050990	155055535	UMR
chr1	15505361	15505980	LMR
chr1	155056606	155058836	UMR
chr1	155063650	155064394	LMR
chr1	155066162	155067335	LMR
chr1	155074731	155075194	LMR
chr1	155077965	155078452	LMR
chr1	155098506	155103574	UMR
chr1	155106798	155109368	UMR
chr1	155112066	155113410	UMR
chr1	155138281	155140676	UMR
chr1	155144824	155147632	UMR
chr1	155162828	155165204	UMR
chr1	155176618	155179636	UMR
chr1	155188618	155189654	LMR
chr1	155196246	155198033	UMR
chr1	155201966	155202652	LMR
chr1	155213436	155215116	UMR
chr1	155220492	155221070	LMR
chr1	155223420	155225962	UMR
chr1	155231184	155232801	UMR
chr1	155242185	155243893	UMR
chr1	155246750	155248751	UMR
chr1	155264532	155265738	UMR
chr1	155277974	155280048	UMR
chr1	155289614	155295450	UMR
chr1	155530702	155534186	UMR
chr1	155568484	155569296	LMR
chr1	155579380	155581132	UMR
chr1	155618152	155618862	LMR
chr1	155621056	155621486	LMR
chr1	155656616	155659642	UMR
chr1	155664830	155665276	LMR
chr1	155698770	155699232	LMR
chr1	155714921	155716135	UMR
chr1	15572277	15573068	LMR
chr1	15573601	15574424	UMR
chr1	15575733	15576244	LMR
chr1	155826382	155827696	UMR
chr1	155828778	155831050	UMR
chr1	155862538	155863799	LMR
chr1	15587643	15588561	LMR
chr1	155880118	155881662	UMR
chr1	155903359	155904768	UMR
chr1	155909993	155910948	LMR
chr1	155936636	155937968	LMR
chr1	155944318	155949997	UMR
chr1	155952455	155953656	LMR
chr1	155958708	155959580	LMR
chr1	15598862	15599462	LMR
chr1	155989821	155991240	UMR
chr1	155995672	155996312	LMR
chr1	156002894	156003174	LMR
chr1	15601968	15602400	LMR
chr1	156022499	156025504	UMR
chr1	156036018	156036480	LMR
chr1	156044988	156047050	UMR
chr1	156050977	156053408	UMR
chr1	156059458	156060892	LMR
chr1	156066356	156067327	LMR
chr1	156072315	156075558	UMR
chr1	156075715	156076737	UMR
chr1	156110439	156110916	LMR
chr1	156114049	156114782	LMR
chr1	156115482	156118412	UMR
chr1	156119065	156120834	UMR
chr1	156130054	156131758	UMR
chr1	156163210	156164628	UMR
chr1	156182241	156188085	UMR
chr1	156195272	156196000	LMR
chr1	156215092	156216366	UMR
chr1	156250973	156253334	UMR
chr1	156260962	156261524	UMR
chr1	156265088	156265825	LMR
chr1	156307226	156309002	UMR
chr1	15631244	15631704	LMR
chr1	156326229	156327342	LMR
chr1	156338707	156339374	UMR
chr1	156355350	156355842	LMR
chr1	156357640	156358916	UMR
chr1	156384352	156384706	LMR
chr1	156389656	156392487	UMR
chr1	156398067	156401284	UMR
chr1	156401954	156404532	UMR
chr1	156404606	156407868	UMR
chr1	156408438	156410832	UMR
chr1	156412903	156413208	LMR
chr1	156415498	156416216	LMR
chr1	156426002	156427705	UMR
chr1	156435868	156436234	LMR
chr1	156450535	156450914	LMR
chr1	156458911	156463838	UMR
chr1	15649909	15650452	LMR
chr1	156541012	156542665	UMR
chr1	15654748	15656270	UMR
chr1	156553818	156554184	LMR
chr1	156560968	156562068	UMR
chr1	156570493	156571775	UMR
chr1	156572488	156572986	LMR
chr1	156577446	156578276	LMR
chr1	156578862	156579234	LMR
chr1	156585770	156586696	LMR
chr1	156588752	156589986	LMR
chr1	156593618	156596018	UMR
chr1	156610020	156612551	UMR
chr1	156615836	156617030	UMR
chr1	156621801	156622276	LMR
chr1	156626325	156627875	UMR
chr1	156629373	156632721	UMR
chr1	15663391	15664907	UMR
chr1	156634008	156635457	LMR
chr1	156645070	156648486	UMR
chr1	156658586	156660257	UMR
chr1	156661620	156662896	UMR
chr1	156673719	156677916	UMR
chr1	156695422	156699524	UMR
chr1	15670130	15671010	LMR
chr1	156710012	156711398	UMR
chr1	156716388	156723025	UMR
chr1	156736060	156739023	UMR
chr1	156742804	156743288	LMR
chr1	156783430	156784147	UMR
chr1	156808592	156809292	LMR
chr1	156814418	156815690	UMR
chr1	156818280	156819446	UMR
chr1	156828322	156831499	UMR
chr1	156861803	156865532	UMR
chr1	156866652	156867161	LMR
chr1	156876698	156876975	LMR
chr1	156890220	156890994	UMR
chr1	156892620	156894236	UMR
chr1	156896835	156898244	UMR
chr1	156901371	156901790	LMR
chr1	15697230	15698166	LMR
chr1	156974290	156975042	LMR
chr1	157014136	157016658	UMR
chr1	157059956	157060690	LMR
chr1	157077556	157078005	LMR
chr1	157105786	157109262	UMR
chr1	15711048	15711438	LMR
chr1	157123779	157126444	UMR
chr1	15712632	15713275	LMR
chr1	157133192	157133953	LMR
chr1	157140628	157140924	LMR
chr1	157163329	157163940	LMR
chr1	157164448	157165406	UMR
chr1	157243376	157245128	LMR
chr1	157248858	157249688	LMR
chr1	157280152	157281782	LMR
chr1	15733480	15734312	LMR
chr1	15735618	15738870	UMR
chr1	157360346	157360944	LMR
chr1	157441738	157442756	LMR
chr1	157459804	157461586	LMR
chr1	157475232	157475920	LMR
chr1	157565378	157566176	LMR
chr1	15757596	15758024	LMR
chr1	157660985	157661854	LMR
chr1	157739994	157740580	LMR
chr1	157788966	157789912	LMR
chr1	157864222	157865028	LMR
chr1	15786764	15786977	LMR
chr1	157931586	157932462	LMR
chr1	157933378	157934042	LMR
chr1	157938292	157939458	LMR
chr1	157948313	157949048	UMR
chr1	157961495	157966020	UMR
chr1	157972546	157973091	LMR
chr1	157980952	157981814	LMR
chr1	157988700	157990167	LMR
chr1	157994426	157994872	LMR
chr1	158007665	158008516	LMR
chr1	158082857	158084002	UMR
chr1	158087656	158088270	LMR
chr1	158094782	158095352	LMR
chr1	158118813	158120008	UMR
chr1	158147216	158148876	UMR
chr1	158150211	158151520	UMR
chr1	158156057	158156686	LMR
chr1	158173005	158174088	LMR
chr1	158478895	158480264	LMR
chr1	15849967	15854257	UMR
chr1	158624109	158624858	LMR
chr1	1589596	1591640	UMR
chr1	158968213	158971250	UMR
chr1	158975198	158975798	LMR
chr1	158978908	158983204	UMR
chr1	158985082	158985814	LMR
chr1	159037748	159038394	LMR
chr1	15910950	15911988	UMR
chr1	159111458	159112604	LMR
chr1	159130570	159131554	LMR
chr1	159141048	159143451	UMR
chr1	159156651	159158722	UMR
chr1	159167718	159168218	LMR
chr1	159173575	159175140	LMR
chr1	159177136	159178927	LMR
chr1	159180945	159181804	LMR
chr1	159183538	159184386	LMR
chr1	15923182	15923747	LMR
chr1	159277153	159277680	LMR
chr1	15929259	15930546	UMR
chr1	15943179	15945646	UMR
chr1	159564302	159565190	LMR
chr1	159749630	159751453	UMR
chr1	159756376	159756910	LMR
chr1	159768526	159769028	LMR
chr1	159792718	159793633	LMR
chr1	159823414	159825125	UMR
chr1	159837192	159838084	LMR
chr1	159865380	159866357	LMR
chr1	159885609	159886554	LMR
chr1	159891520	159896079	UMR
chr1	159905656	159906498	LMR
chr1	159914898	159916182	UMR
chr1	159930486	159931342	LMR
chr1	159940723	159940978	LMR
chr1	159961179	159961896	LMR
chr1	159975688	159977615	LMR
chr1	160000599	160002831	UMR
chr1	160015706	160017134	LMR
chr1	160022719	160023327	LMR
chr1	160039380	160041038	UMR
chr1	160048222	160048970	LMR
chr1	160050912	160051688	LMR
chr1	160053559	160054312	UMR
chr1	160055531	160055813	LMR
chr1	160067718	160069610	UMR
chr1	160070603	160071510	LMR
chr1	160085706	160087947	LMR
chr1	16010270	16012430	UMR
chr1	160132102	160132648	LMR
chr1	160139221	160139781	LMR
chr1	160162632	160164148	LMR
chr1	160174696	160176716	UMR
chr1	160177522	160178564	LMR
chr1	16017935	16018153	LMR
chr1	160230236	160232934	UMR
chr1	16023540	16024109	LMR
chr1	160253842	160255280	UMR
chr1	160261043	160261892	LMR
chr1	16029796	16030426	LMR
chr1	160311555	160313971	UMR
chr1	160344726	160346905	LMR
chr1	160369405	160372107	UMR
chr1	160398590	160399513	LMR
chr1	160489583	160491226	LMR
chr1	160535281	160535788	LMR
chr1	160579742	160580868	LMR
chr1	160599612	160600064	LMR
chr1	160616600	160617439	LMR
chr1	160635213	160636130	LMR
chr1	160641938	160643130	LMR
chr1	160651090	160651598	LMR
chr1	16067591	16068226	LMR
chr1	160681307	160683373	LMR
chr1	160696092	160697205	LMR
chr1	160806534	160807961	LMR
chr1	160831748	160832752	LMR
chr1	160836572	160837214	LMR
chr1	16084100	16087766	UMR
chr1	1609334	1610480	UMR
chr1	160951183	160952525	UMR
chr1	160960049	160960456	LMR
chr1	160983088	160984278	LMR
chr1	160989882	160991568	UMR
chr1	161014380	161016770	UMR
chr1	161041400	161042255	LMR
chr1	161066762	161068819	UMR
chr1	161087010	161089116	UMR
chr1	161101056	161103706	UMR
chr1	161123108	161124340	UMR
chr1	161128654	161130028	UMR
chr1	161135136	161137241	UMR
chr1	161146430	161147849	UMR
chr1	161154617	161156075	LMR
chr1	161162067	161164131	UMR
chr1	161166635	161172792	UMR
chr1	161179259	161179890	LMR
chr1	16118462	16118856	LMR
chr1	161186816	161187511	LMR
chr1	161195314	161197858	UMR
chr1	161228077	161229570	UMR
chr1	16125419	16127297	UMR
chr1	161274612	161276533	UMR
chr1	161283698	161285147	UMR
chr1	161337540	161338151	LMR
chr1	161359329	161360662	UMR
chr1	161368707	161370452	UMR
chr1	161391502	161394246	UMR
chr1	161397015	161398434	UMR
chr1	161409354	161412828	UMR
chr1	161456765	161457582	LMR
chr1	161476102	161477063	LMR
chr1	161493555	161495632	UMR
chr1	161498174	161501772	UMR
chr1	161502428	161503966	LMR
chr1	161509314	161511025	UMR
chr1	161581521	161583913	UMR
chr1	161590746	161592162	UMR
chr1	16159684	16162988	UMR
chr1	16163663	16164191	UMR
chr1	161695476	161697752	UMR
chr1	161711076	161711856	LMR
chr1	161719298	161720466	UMR
chr1	16173295	16179054	UMR
chr1	161734765	161736880	UMR
chr1	1617767	1617976	LMR
chr1	161931462	161932502	LMR
chr1	161943746	161945024	LMR
chr1	161963962	161964435	LMR
chr1	161972680	161973612	LMR
chr1	161991159	161992014	LMR
chr1	161992888	161994589	UMR
chr1	161998617	161999370	LMR
chr1	162006752	162007103	LMR
chr1	162034924	162035556	LMR
chr1	162038930	162040888	UMR
chr1	16211785	16213450	LMR
chr1	1622739	1624966	UMR
chr1	162358736	162359462	LMR
chr1	162367383	162369014	LMR
chr1	162467196	162468788	UMR
chr1	162530519	162532650	UMR
chr1	162582558	162583834	LMR
chr1	162596118	162597780	LMR
chr1	162600854	162604752	UMR
chr1	162645994	162647567	LMR
chr1	162650431	162652427	LMR
chr1	16265947	16266420	LMR
chr1	162659954	162661144	LMR
chr1	162665551	162666596	LMR
chr1	162674752	162675560	LMR
chr1	162679488	162680528	LMR
chr1	16275693	16276715	UMR
chr1	162760026	162761374	UMR
chr1	162791884	162792800	UMR
chr1	16279343	16279652	LMR
chr1	162817496	162818363	LMR
chr1	162845910	162847022	LMR
chr1	162912320	162913296	LMR
chr1	16291707	16293258	LMR
chr1	16301502	16302830	UMR
chr1	163038434	163039962	LMR
chr1	163041300	163042135	LMR
chr1	163052457	163053838	LMR
chr1	163055350	163056222	LMR
chr1	163142456	163143365	LMR
chr1	163144618	163145164	LMR
chr1	163165414	163166400	LMR
chr1	163290744	163292712	UMR
chr1	163379752	163380454	LMR
chr1	16339017	16340439	UMR
chr1	163404780	163406452	LMR
chr1	163409146	163410390	LMR
chr1	16343588	16345251	UMR
chr1	16352802	16354016	UMR
chr1	16359024	16362509	UMR
chr1	163643394	163643910	LMR
chr1	163744214	163744890	LMR
chr1	16382580	16383360	LMR
chr1	163844791	163846058	LMR
chr1	16399006	16400587	UMR
chr1	16405255	16405939	LMR
chr1	164289900	164291004	UMR
chr1	164527166	164532860	UMR
chr1	164546138	164546270	LMR
chr1	164557496	164558548	LMR
chr1	164571776	164572704	LMR
chr1	164620854	164621301	LMR
chr1	16467940	16468590	LMR
chr1	164681257	164682718	LMR
chr1	16470936	16474001	UMR
chr1	164717172	164718540	LMR
chr1	164722902	164723346	LMR
chr1	164740336	164741384	LMR
chr1	164756385	164756894	LMR
chr1	16479064	16483523	UMR
chr1	164812148	164812422	LMR
chr1	16490618	16491077	LMR
chr1	164906191	164908024	LMR
chr1	164919414	164920441	LMR
chr1	16493824	16494838	UMR
chr1	165017250	165017536	LMR
chr1	16502053	16503304	UMR
chr1	16507812	16508924	LMR
chr1	165083528	165083982	LMR
chr1	165086482	165087304	UMR
chr1	16509568	16510028	LMR
chr1	165098830	165099373	LMR
chr1	165113887	165114480	LMR
chr1	165131866	165132392	LMR
chr1	16513911	16514665	LMR
chr1	16515532	16516011	LMR
chr1	165188054	165188516	LMR
chr1	165204272	165205864	UMR
chr1	165253780	165254144	LMR
chr1	165257385	165257854	LMR
chr1	165320088	165326444	UMR
chr1	16532702	16535045	UMR
chr1	165333608	165334450	LMR
chr1	165336616	165337096	LMR
chr1	165338340	165339010	LMR
chr1	165344860	165347166	UMR
chr1	165362046	165363036	LMR
chr1	165367076	165367716	LMR
chr1	165393476	165394166	LMR
chr1	165412758	165414754	UMR
chr1	16542326	16544654	UMR
chr1	165459477	165459869	LMR
chr1	165496583	165497492	LMR
chr1	165513116	165513579	LMR
chr1	1655188	1656321	UMR
chr1	165529342	165530590	LMR
chr1	16553304	16554730	UMR
chr1	165561980	165563004	LMR
chr1	165566790	165568188	UMR
chr1	165570208	165571238	LMR
chr1	165599287	165602440	UMR
chr1	165606008	165607270	LMR
chr1	16562751	16564222	UMR
chr1	165664179	165664582	LMR
chr1	165665330	165668314	UMR
chr1	165687032	165687972	LMR
chr1	16570668	16571204	LMR
chr1	165737498	165739098	UMR
chr1	16574994	16577186	LMR
chr1	165795998	165798842	UMR
chr1	165811251	165812381	LMR
chr1	165840304	165841102	LMR
chr1	165870018	165870491	LMR
chr1	165879924	165880536	LMR
chr1	165893925	165894842	LMR
chr1	165897183	165897628	LMR
chr1	1659898	1660615	LMR
chr1	166002186	166002914	LMR
chr1	166049874	166050685	LMR
chr1	166058854	166059810	LMR
chr1	166133960	166136968	UMR
chr1	166259484	166260698	LMR
chr1	166354341	166354871	LMR
chr1	166402746	166403475	LMR
chr1	166458924	166460023	LMR
chr1	166673706	166680188	LMR
chr1	16677270	16679486	UMR
chr1	166808005	166810593	UMR
chr1	166844781	166846204	UMR
chr1	166853274	166853896	UMR
chr1	166870268	166870970	LMR
chr1	166889652	166890715	UMR
chr1	16689849	16690236	LMR
chr1	166916612	166917300	UMR
chr1	16693158	16695401	UMR
chr1	166943960	166945782	UMR
chr1	167013105	167014071	LMR
chr1	16702120	16702470	LMR
chr1	167025800	167026824	LMR
chr1	167028394	167029374	LMR
chr1	167035533	167036326	UMR
chr1	167051408	167052829	LMR
chr1	167064692	167064952	LMR
chr1	167073574	167075324	LMR
chr1	167084889	167085498	LMR
chr1	167090360	167091128	UMR
chr1	167105815	167107531	LMR
chr1	167135578	167138018	LMR
chr1	16713726	16714161	LMR
chr1	16718100	16718704	LMR
chr1	167188516	167192392	UMR
chr1	16723210	16723683	LMR
chr1	167266288	167267840	LMR
chr1	167408366	167409330	UMR
chr1	167411279	167411792	LMR
chr1	167416839	167417368	LMR
chr1	167423782	167425721	UMR
chr1	167455276	167455840	LMR
chr1	167461408	167461770	LMR
chr1	167472099	167473551	LMR
chr1	167503094	167503586	LMR
chr1	167522272	167523880	UMR
chr1	167570627	167571456	LMR
chr1	167586181	167587504	LMR
chr1	16759470	16760344	LMR
chr1	167598938	167600386	UMR
chr1	167604494	167605526	LMR
chr1	167624179	167624638	LMR
chr1	167630784	167632078	LMR
chr1	1676547	1678458	UMR
chr1	167657068	167657462	LMR
chr1	16766704	16768388	UMR
chr1	167682569	167686137	UMR
chr1	167690226	167692940	UMR
chr1	167764731	167767142	LMR
chr1	167772384	167773201	LMR
chr1	167789208	167789798	UMR
chr1	167903813	167907547	UMR
chr1	168053985	168055145	UMR
chr1	168090623	168091443	LMR
chr1	168104756	168107145	UMR
chr1	168114788	168115713	LMR
chr1	168147796	168149519	UMR
chr1	168194623	168197343	UMR
chr1	168212297	168213378	LMR
chr1	16824996	16826654	UMR
chr1	168311727	168312419	LMR
chr1	168317717	168317856	LMR
chr1	168356447	168356849	LMR
chr1	168408356	168409295	LMR
chr1	168438690	168439652	LMR
chr1	168578510	168578832	LMR
chr1	168582660	168583767	LMR
chr1	168592131	168592742	LMR
chr1	168678600	168679236	LMR
chr1	168832805	168833842	LMR
chr1	168848934	168850012	LMR
chr1	168889792	168890697	LMR
chr1	169074349	169076970	UMR
chr1	169079814	169080600	LMR
chr1	169336480	169338418	UMR
chr1	16938814	16940797	UMR
chr1	169395537	169397148	UMR
chr1	169429408	169430098	UMR
chr1	169454079	169456338	UMR
chr1	169515434	169516048	LMR
chr1	169554377	169556262	LMR
chr1	169680256	169681498	LMR
chr1	16969352	16971925	UMR
chr1	169748498	169749466	LMR
chr1	169763237	169765200	UMR
chr1	169861744	169864010	UMR
chr1	169968327	169969208	LMR
chr1	170042911	170044431	UMR
chr1	170102586	170103905	LMR
chr1	17010668	17013290	UMR
chr1	170168950	170170936	LMR
chr1	170183153	170184872	LMR
chr1	170242186	170243450	LMR
chr1	170278708	170279218	LMR
chr1	170463276	170464155	LMR
chr1	170500052	170502588	UMR
chr1	170531734	170532914	LMR
chr1	170555673	170558000	LMR
chr1	170559634	170563692	UMR
chr1	170588344	170588968	LMR
chr1	170665570	170666232	LMR
chr1	170667716	170668256	LMR
chr1	170676764	170678171	LMR
chr1	170850857	170851874	LMR
chr1	1708592	1710865	UMR
chr1	170898618	170899845	LMR
chr1	171095776	171096369	LMR
chr1	171110086	171113106	LMR
chr1	1711362	1712213	LMR
chr1	171153880	171155260	LMR
chr1	171157106	171158197	LMR
chr1	171220224	171221302	UMR
chr1	171226281	171227110	LMR
chr1	171282380	171283730	LMR
chr1	1713461	1714854	UMR
chr1	171403878	171404650	LMR
chr1	171453938	171456284	UMR
chr1	171614036	171615552	LMR
chr1	171623008	171625155	UMR
chr1	171632490	171632890	LMR
chr1	171709592	171712758	UMR
chr1	171749896	171751577	UMR
chr1	171810097	171812326	UMR
chr1	171868123	171868616	LMR
chr1	1719572	1720042	LMR
chr1	172078280	172079113	LMR
chr1	172105578	172106424	LMR
chr1	17213286	17217156	UMR
chr1	172149804	172151678	LMR
chr1	172290726	172291942	LMR
chr1	17230084	17232521	UMR
chr1	172312364	172313311	LMR
chr1	172327041	172329572	LMR
chr1	172349866	172350364	LMR
chr1	172352376	172353102	LMR
chr1	172359675	172360682	LMR
chr1	172368220	172369521	LMR
chr1	17240016	17241700	UMR
chr1	172412340	172413486	UMR
chr1	172419100	172419732	LMR
chr1	17248045	17248790	LMR
chr1	172500400	172503744	UMR
chr1	172612142	172613094	LMR
chr1	172631768	172632144	LMR
chr1	17277679	17278652	LMR
chr1	172787286	172788493	LMR
chr1	172794628	172795860	LMR
chr1	172812374	172813674	LMR
chr1	172820432	172821116	LMR
chr1	172864264	172864742	LMR
chr1	17286786	17287574	UMR
chr1	172902900	172903680	LMR
chr1	173091318	173092940	LMR
chr1	17311120	17311796	LMR
chr1	173159111	173160636	LMR
chr1	173175856	173177087	LMR
chr1	17336236	17338836	UMR
chr1	173378338	173379157	LMR
chr1	173389364	173390023	LMR
chr1	173398240	173400744	LMR
chr1	17340440	17340726	LMR
chr1	173444960	173448315	UMR
chr1	173638452	173639309	UMR
chr1	173683864	173685870	UMR
chr1	17372102	17373082	LMR
chr1	173792595	173794788	UMR
chr1	17379363	17381252	UMR
chr1	173834496	173839760	UMR
chr1	17385940	17386926	LMR
chr1	17390081	17391051	LMR
chr1	173989898	173992270	UMR
chr1	174021216	174021556	LMR
chr1	174127622	174129806	UMR
chr1	174186440	174187346	LMR
chr1	17426460	17426872	LMR
chr1	17440416	17440881	LMR
chr1	17444512	17446767	UMR
chr1	17448952	17449979	LMR
chr1	17452149	17452807	LMR
chr1	17454796	17455442	LMR
chr1	17475650	17476268	UMR
chr1	174768060	174770955	LMR
chr1	174843438	174844204	LMR
chr1	174907402	174908298	LMR
chr1	174933532	174935162	LMR
chr1	17494675	17495300	LMR
chr1	174959053	174960584	LMR
chr1	174967679	174970555	UMR
chr1	174990600	174992951	UMR
chr1	174998484	174999498	LMR
chr1	175013023	175013176	LMR
chr1	175036238	175037004	LMR
chr1	175040150	175042478	LMR
chr1	175099267	175099913	LMR
chr1	175115451	175116154	LMR
chr1	175121104	175121768	LMR
chr1	175123492	175124468	LMR
chr1	175160623	175163013	UMR
chr1	175169936	175170977	LMR
chr1	17518045	17518410	LMR
chr1	175190140	175190628	LMR
chr1	175256728	175257432	LMR
chr1	17527763	17528272	LMR
chr1	175288796	175289436	LMR
chr1	175307534	175307968	LMR
chr1	175342848	175343376	LMR
chr1	175349646	175350518	LMR
chr1	17535666	17536109	LMR
chr1	17538871	17540081	LMR
chr1	175403382	175403662	LMR
chr1	175449994	175450566	LMR
chr1	175474220	175474594	LMR
chr1	175483245	175484224	LMR
chr1	175499248	175500102	LMR
chr1	175542386	175543128	LMR
chr1	175568404	175568688	LMR
chr1	17563344	17564078	LMR
chr1	175673800	175674476	LMR
chr1	17567617	17568171	LMR
chr1	175694372	175694941	LMR
chr1	175712083	175713095	LMR
chr1	175726476	175726995	LMR
chr1	175808806	175809670	LMR
chr1	175811106	175811651	LMR
chr1	175850179	175850807	LMR
chr1	175857008	175857460	LMR
chr1	1758632	1758885	LMR
chr1	17615956	17616594	LMR
chr1	176174361	176177676	UMR
chr1	176299732	176300524	LMR
chr1	176307724	176308518	LMR
chr1	17630794	17632004	LMR
chr1	176343994	176344656	LMR
chr1	17635398	17636093	LMR
chr1	17636522	17637115	LMR
chr1	176438637	176439542	LMR
chr1	1765098	1765895	LMR
chr1	176520362	176523385	UMR
chr1	17652274	17652858	LMR
chr1	176528545	176529534	LMR
chr1	176546410	176547196	LMR
chr1	17662447	17663414	LMR
chr1	176754893	176756198	LMR
chr1	176759170	176760456	LMR
chr1	176769994	176771225	LMR
chr1	17682302	17683562	LMR
chr1	176850027	176850490	LMR
chr1	176866330	176867388	UMR
chr1	176873258	176873934	LMR
chr1	176918052	176918566	LMR
chr1	17693128	17693746	LMR
chr1	17694998	17695498	LMR
chr1	176965640	176966322	LMR
chr1	17703837	17704576	LMR
chr1	177041453	177042101	LMR
chr1	177132836	177134524	UMR
chr1	177139530	177141276	UMR
chr1	177150432	177151603	UMR
chr1	177179728	177180860	LMR
chr1	177225182	177226194	LMR
chr1	177243678	177245116	LMR
chr1	177274702	177275604	LMR
chr1	177285317	177285636	LMR
chr1	177320493	177321604	LMR
chr1	17732560	17732956	LMR
chr1	177414748	177415724	LMR
chr1	17746340	17746687	LMR
chr1	177542004	177543243	LMR
chr1	17763363	17766871	UMR
chr1	177747986	177750055	LMR
chr1	177780634	177781191	LMR
chr1	177827118	177828205	LMR
chr1	177841899	177843276	LMR
chr1	177849589	177850518	LMR
chr1	177882722	177883577	LMR
chr1	177914942	177915440	LMR
chr1	177917258	177917974	LMR
chr1	177952666	177953468	LMR
chr1	177980107	177981030	LMR
chr1	178006588	178007586	UMR
chr1	178022105	178022670	LMR
chr1	178024173	178028092	UMR
chr1	178029037	178030469	LMR
chr1	17803769	17804201	LMR
chr1	178055660	178056280	LMR
chr1	178061802	178065588	UMR
chr1	178251724	178252655	LMR
chr1	178269042	178270005	LMR
chr1	17828856	17829582	LMR
chr1	178310372	178310748	LMR
chr1	178340030	178341646	LMR
chr1	17842712	17843703	LMR
chr1	178455678	178456260	UMR
chr1	178470870	178471351	LMR
chr1	178501148	178501917	LMR
chr1	178507698	178508364	LMR
chr1	178510812	178512812	UMR
chr1	17853470	17854458	LMR
chr1	178562498	178563588	LMR
chr1	178620378	178621256	LMR
chr1	17864858	17867860	UMR
chr1	178693818	178696018	UMR
chr1	178721814	178722940	LMR
chr1	17877599	17878906	LMR
chr1	17880390	17880764	LMR
chr1	178836617	178841982	LMR
chr1	178901072	178901794	LMR
chr1	178902158	178902672	LMR
chr1	178906936	178907481	LMR
chr1	178908600	178909041	LMR
chr1	178921973	178922992	LMR
chr1	1789398	1791452	UMR
chr1	178942240	178943462	LMR
chr1	17895377	17896744	LMR
chr1	178971587	178972266	LMR
chr1	178990972	178991333	LMR
chr1	178994368	178996762	UMR
chr1	17899556	17901088	LMR
chr1	179048279	179048688	LMR
chr1	179050424	179052559	UMR
chr1	179110555	179112600	LMR
chr1	179122346	179122730	LMR
chr1	179197650	179199675	UMR
chr1	179261316	179261742	LMR
chr1	179262366	179263731	UMR
chr1	179264030	179264482	LMR
chr1	17932230	17933658	LMR
chr1	179334506	179335912	UMR
chr1	179338739	179339759	LMR
chr1	179544588	179546251	UMR
chr1	179554789	179555983	UMR
chr1	179560543	179561503	UMR
chr1	17956648	17956895	LMR
chr1	179675437	179676016	LMR
chr1	179711364	179713934	UMR
chr1	179730726	179731566	LMR
chr1	179778680	179779566	LMR
chr1	179783498	179785901	UMR
chr1	179846388	179847370	UMR
chr1	179850544	179854048	UMR
chr1	17987996	17988398	LMR
chr1	179922828	179925593	UMR
chr1	180123010	180124865	UMR
chr1	180143090	180143766	LMR
chr1	180148078	180148468	LMR
chr1	18017710	18017976	LMR
chr1	180194260	180194653	LMR
chr1	180224757	180225027	LMR
chr1	180451343	180452209	LMR
chr1	180470780	180472803	UMR
chr1	180484184	180486116	LMR
chr1	180489020	180489502	LMR
chr1	180494433	180495094	LMR
chr1	180502650	180503642	LMR
chr1	180511365	180512454	LMR
chr1	180600746	180602901	UMR
chr1	18069044	18069994	LMR
chr1	180811690	180812206	LMR
chr1	18081662	18081845	LMR
chr1	180880886	180882795	UMR
chr1	180894610	180896220	LMR
chr1	180922576	180923851	UMR
chr1	18092369	18092882	LMR
chr1	180990464	180992658	UMR
chr1	181002822	181003658	LMR
chr1	18102584	18103302	LMR
chr1	181053326	181054446	LMR
chr1	181056859	181060278	UMR
chr1	181063558	181063958	LMR
chr1	181065155	181066240	LMR
chr1	181068408	181069512	LMR
chr1	18107226	18107724	LMR
chr1	181073572	181075589	UMR
chr1	181104806	181105468	LMR
chr1	181111406	181112266	LMR
chr1	181121873	181122829	LMR
chr1	181135534	181136098	LMR
chr1	181148910	181149761	LMR
chr1	181158720	181159628	UMR
chr1	181175318	181175950	LMR
chr1	18121736	18122242	LMR
chr1	1812267	1812574	LMR
chr1	181231717	181231992	LMR
chr1	18125787	18126486	LMR
chr1	181283690	181284788	LMR
chr1	181286046	181288620	UMR
chr1	181359658	181361159	LMR
chr1	181393697	181394611	LMR
chr1	1814358	1815450	LMR
chr1	181451110	181453175	UMR
chr1	181454188	181455760	UMR
chr1	181459401	181461911	LMR
chr1	181472220	181473021	LMR
chr1	181513729	181514778	LMR
chr1	181520145	181520676	LMR
chr1	18152556	18152997	LMR
chr1	18158044	18158396	LMR
chr1	181644732	181645988	LMR
chr1	18170202	18173210	UMR
chr1	181713074	181713494	LMR
chr1	181905830	181906598	LMR
chr1	181918349	181920077	LMR
chr1	18192460	18193227	LMR
chr1	181971844	181972520	LMR
chr1	1819922	1820136	LMR
chr1	181998172	181999588	UMR
chr1	18201248	18202194	LMR
chr1	182025998	182026580	UMR
chr1	182030209	182031277	LMR
chr1	1820332	1823726	UMR
chr1	182038074	182038614	LMR
chr1	182052951	182054438	LMR
chr1	182070358	182071160	LMR
chr1	18208252	18208680	LMR
chr1	182112114	182114016	LMR
chr1	18213244	18214673	LMR
chr1	182138504	182138825	LMR
chr1	182166196	182167156	LMR
chr1	18216962	18217448	LMR
chr1	182228294	182229102	LMR
chr1	182248768	182249275	LMR
chr1	182305136	182306018	LMR
chr1	182337448	182338163	LMR
chr1	182357998	182361866	UMR
chr1	18235976	18237192	LMR
chr1	182365317	182366482	LMR
chr1	18241664	18242930	LMR
chr1	18245987	18246317	LMR
chr1	18249246	18249898	LMR
chr1	18251766	18252410	LMR
chr1	182557382	182558659	LMR
chr1	182570180	182571022	LMR
chr1	182572284	182574000	UMR
chr1	1825816	1826677	LMR
chr1	182583312	182586070	UMR
chr1	18266062	18266764	LMR
chr1	182668544	182669442	LMR
chr1	182755656	182756664	LMR
chr1	182758185	182759459	UMR
chr1	182808004	182810066	UMR
chr1	182810516	182812230	LMR
chr1	182910868	182911782	LMR
chr1	182921728	182922234	UMR
chr1	182931318	182932482	LMR
chr1	182971552	182973125	LMR
chr1	182991070	182996966	UMR
chr1	183008800	183010286	LMR
chr1	183012640	183014386	LMR
chr1	183059242	183060590	LMR
chr1	183065888	183066972	LMR
chr1	18311054	18311524	LMR
chr1	183117517	183118372	LMR
chr1	183149384	183150214	LMR
chr1	183187381	183189248	LMR
chr1	183203644	183204510	LMR
chr1	183210750	183212495	LMR
chr1	18323994	18324285	LMR
chr1	183248054	183248644	LMR
chr1	183250454	183251261	LMR
chr1	183275440	183276324	LMR
chr1	183296602	183297258	LMR
chr1	183315576	183316130	LMR
chr1	18335572	18336737	LMR
chr1	183385822	183388116	UMR
chr1	183438677	183442621	UMR
chr1	18347289	18349784	UMR
chr1	183537106	183537998	LMR
chr1	183545758	183545988	LMR
chr1	183549254	183549894	LMR
chr1	183578312	183579632	LMR
chr1	183601516	183605868	UMR
chr1	183623969	183625480	LMR
chr1	18367002	18367934	LMR
chr1	183708755	183709546	LMR
chr1	1837544	1838395	LMR
chr1	183773396	183777342	UMR
chr1	183785848	183787604	LMR
chr1	183790599	183791751	LMR
chr1	183811485	183812924	LMR
chr1	183839104	183842478	UMR
chr1	183845219	183846828	LMR
chr1	183884378	183885448	LMR
chr1	183901222	183901714	LMR
chr1	18390460	18391620	LMR
chr1	184005163	184007087	UMR
chr1	184020220	184021842	UMR
chr1	1840272	1841426	UMR
chr1	184120271	184122694	UMR
chr1	184160360	184160930	LMR
chr1	18416784	18419224	LMR
chr1	184191765	184192188	LMR
chr1	184265340	184266472	LMR
chr1	18426912	18428010	LMR
chr1	18430820	18431468	LMR
chr1	18433002	18438652	UMR
chr1	184355300	184358470	UMR
chr1	184460743	184461754	LMR
chr1	184472996	184473562	LMR
chr1	184487740	184488454	LMR
chr1	184525005	184526148	LMR
chr1	184531085	184532328	LMR
chr1	18457756	18459784	LMR
chr1	184580096	184580981	LMR
chr1	184591124	184591752	LMR
chr1	184599012	184600052	LMR
chr1	184632940	184633692	UMR
chr1	18471110	18472234	LMR
chr1	184722264	184725307	UMR
chr1	184760424	184762116	LMR
chr1	184774554	184775148	LMR
chr1	184805226	184808307	LMR
chr1	184941291	184943999	UMR
chr1	184951169	184951719	LMR
chr1	18500780	18500917	LMR
chr1	185013946	185016702	UMR
chr1	1850230	1851364	UMR
chr1	18502326	18503216	LMR
chr1	185027590	185028470	LMR
chr1	18504558	18505383	LMR
chr1	18509348	18509862	LMR
chr1	185124446	185128050	UMR
chr1	185139444	185139958	LMR
chr1	18517057	18518320	LMR
chr1	18524672	18525122	LMR
chr1	185282894	185287434	UMR
chr1	185336527	185336958	LMR
chr1	185395660	185397081	LMR
chr1	18539942	18540747	LMR
chr1	185503993	185504556	LMR
chr1	18556960	18557948	LMR
chr1	185632694	185633803	LMR
chr1	185639298	185639828	LMR
chr1	185643423	185643714	LMR
chr1	185663204	185663890	LMR
chr1	185702818	185705255	UMR
chr1	18582171	18583238	LMR
chr1	18587853	18588760	LMR
chr1	185929548	185931063	LMR
chr1	18605290	18605778	LMR
chr1	18608758	18610268	LMR
chr1	186108880	186109384	LMR
chr1	18611329	18611802	LMR
chr1	18615626	18615944	LMR
chr1	18617018	18617575	LMR
chr1	18621156	18621811	LMR
chr1	18624747	18625302	LMR
chr1	186342918	186345756	UMR
chr1	186373628	186374009	LMR
chr1	186451712	186452730	LMR
chr1	18652952	18653416	LMR
chr1	186587442	186588330	LMR
chr1	186648852	186651154	UMR
chr1	18670866	18671718	LMR
chr1	18676919	18677504	LMR
chr1	18678464	18678645	LMR
chr1	18679120	18679764	LMR
chr1	186797459	186799170	LMR
chr1	186943737	186944455	LMR
chr1	18700472	18700804	LMR
chr1	187020655	187021526	LMR
chr1	187048250	187049394	LMR
chr1	18710490	18712610	LMR
chr1	187213702	187214248	LMR
chr1	1873172	1873568	LMR
chr1	18733654	18734020	LMR
chr1	1875303	1876024	UMR
chr1	187817186	187818672	LMR
chr1	187897354	187898104	LMR
chr1	18856494	18858340	LMR
chr1	18859910	18860594	LMR
chr1	18868716	18869480	LMR
chr1	18872669	18873086	LMR
chr1	18874519	18875674	LMR
chr1	18881142	18881374	LMR
chr1	18884022	18885220	UMR
chr1	18891086	18892400	LMR
chr1	18902050	18902598	LMR
chr1	18907807	18908278	LMR
chr1	18909598	18910842	LMR
chr1	1891168	1892628	UMR
chr1	18923608	18924334	LMR
chr1	18925478	18926338	LMR
chr1	18938460	18939027	LMR
chr1	18953618	18954564	LMR
chr1	189754824	189756168	LMR
chr1	18978008	18980908	UMR
chr1	18982035	18982466	LMR
chr1	18986868	18987714	LMR
chr1	18988131	18988588	LMR
chr1	19000068	19001648	LMR
chr1	19001972	19003686	UMR
chr1	19010940	19011164	LMR
chr1	19019856	19020697	LMR
chr1	19029370	19030075	LMR
chr1	19032212	19032806	LMR
chr1	19043261	19044149	UMR
chr1	190443619	190449352	UMR
chr1	19045584	19047090	LMR
chr1	19050225	19053414	UMR
chr1	190547042	190547882	LMR
chr1	19056922	19058000	LMR
chr1	19069861	19070998	LMR
chr1	19077886	19078421	LMR
chr1	190818592	190819193	LMR
chr1	19090984	19091586	LMR
chr1	19094857	19095226	LMR
chr1	19104936	19105512	LMR
chr1	191103378	191104486	LMR
chr1	19110585	19110870	LMR
chr1	19110940	19111096	LMR
chr1	19120478	19120858	LMR
chr1	19130111	19130693	LMR
chr1	19144333	19146105	UMR
chr1	19147202	19147671	LMR
chr1	19210634	19210948	LMR
chr1	192140872	192141476	LMR
chr1	1921435	1922705	LMR
chr1	19228168	19230064	UMR
chr1	19233376	19235364	UMR
chr1	19239419	19240300	LMR
chr1	192414888	192415560	LMR
chr1	192445939	192446108	LMR
chr1	192446172	192447411	LMR
chr1	19248227	19249336	LMR
chr1	19249868	19251046	LMR
chr1	192514122	192514434	LMR
chr1	19252904	19254038	LMR
chr1	192608722	192609552	LMR
chr1	192691464	192692237	LMR
chr1	19275556	19277633	UMR
chr1	192757189	192757806	LMR
chr1	1927716	1927960	LMR
chr1	192776168	192779103	UMR
chr1	19280872	19284195	UMR
chr1	192853182	192853794	LMR
chr1	19299462	19299865	LMR
chr1	193027527	193030566	UMR
chr1	193073183	193075220	UMR
chr1	193080574	193081008	LMR
chr1	193090218	193092358	UMR
chr1	193155296	193157028	LMR
chr1	193375215	193376458	LMR
chr1	19337563	19337992	LMR
chr1	193377784	193378798	LMR
[truncated: 62,662 more rows]
