# Supplementary material for: Characterization of functional methylomes by next-generation capture sequencing identifies novel disease-associated variants
Source: Nat Commun. 2015 May 29;6:7211. doi: 10.1038/ncomms8211 (PMC4544751; doi:10.1038/ncomms8211)
Supplement: Supplementary Data 3 — TG-associated CpGs with permutation p-value=0.001 [file ncomms8211-s4.xlsx]

## Sheet: Sheet1
Supplementary Data 3. TG-associated CpGs with permutation p-value≤0.001
chr	start	end	association p-value	permutation p-value	Individuals (N)
chr1	867468	867469	0.00040388	0.0009	42
chr1	1174212	1174213	2.19038e-07	0.0001	47
chr1	1342845	1342846	0.0155261	0.0008	68
chr1	1373049	1373050	1.14851e-05	0.0001	44
chr1	1486604	1486605	4.40334e-08	0	52
chr1	1509819	1509820	0.00876733	0.0003	63
chr1	1590401	1590402	0.000262958	0.0005	72
chr1	1957502	1957503	3.22511e-05	0.0007	48
chr1	1957507	1957508	0.00015849	0.0004	54
chr1	2101727	2101728	0.000487479	0.0004	31
chr1	2144671	2144672	9.97858e-05	0.0002	67
chr1	2172003	2172004	0.000381524	0.0008	54
chr1	2174906	2174907	4.84432e-05	0.0008	50
chr1	2182133	2182134	3.12702e-05	0.0001	55
chr1	2205918	2205919	6.58374e-05	0.0006	54
chr1	2231649	2231650	0.000520539	0.0005	45
chr1	2245715	2245716	0.000528503	0.0008	54
chr1	2431286	2431287	0.0065787	0.0007	32
chr1	2952496	2952497	8.42354e-05	0.001	40
chr1	3421151	3421152	6.55171e-06	0.0002	37
chr1	3634581	3634582	2.13079e-05	0.0003	41
chr1	3649624	3649625	0.000241486	0.0005	42
chr1	4718576	4718577	1.36733e-08	0	60
chr1	4718631	4718632	1.04842e-05	0.0008	58
chr1	4718647	4718648	1.99759e-05	0.001	62
chr1	4718942	4718943	1.4466e-05	0.0003	61
chr1	5831074	5831075	8.18618e-05	0.0006	69
chr1	5932398	5932399	0.00195871	0.0004	66
chr1	6348297	6348298	0.000723737	0.0008	63
chr1	6352325	6352326	1.70662e-05	0.0008	44
chr1	6557785	6557786	0.00224817	0	72
chr1	6664359	6664360	7.21341e-08	0	57
chr1	6664364	6664365	8.36042e-11	0.0003	61
chr1	7831845	7831846	0.00246362	0.0001	72
chr1	8085914	8085915	0.000210083	0.0001	68
chr1	9256324	9256325	5.22435e-06	0	65
chr1	9257029	9257030	0.00167968	0.0007	65
chr1	9353812	9353813	0.00178635	0.0009	66
chr1	9365671	9365672	0.000209551	0.0001	54
chr1	9461073	9461074	0.000290856	0.0006	48
chr1	10895564	10895565	2.86859e-07	0	38
chr1	11159388	11159389	0.00818969	0.0009	47
chr1	11561810	11561811	0.000687426	0.0006	49
chr1	12538526	12538527	0.000126728	0.0006	70
chr1	14926314	14926315	1.46125e-05	0.0006	50
chr1	16162390	16162391	0.0124096	0.0005	69
chr1	16940183	16940184	4.55171e-05	0.0006	72
chr1	18964313	18964314	0.000247893	0.001	64
chr1	19536440	19536441	0.00714631	0	71
chr1	19766041	19766042	9.81907e-05	0.0005	62
chr1	20042078	20042079	0.000276944	0.0003	48
chr1	20539551	20539552	0.000285713	0.0006	71
chr1	20987634	20987635	0.0353254	0.001	64
chr1	21644456	21644457	2.05701e-05	0.0004	65
chr1	21671245	21671246	0.000460068	0.0003	68
chr1	21819101	21819102	9.51745e-05	0	46
chr1	21901526	21901527	0.00072952	0.001	64
chr1	24229217	24229218	0.00131615	0.0009	60
chr1	26015106	26015107	0.000304424	0.0007	50
chr1	26127723	26127724	7.42536e-06	0	58
chr1	26482760	26482761	0.000252074	0.0008	38
chr1	27050491	27050492	0.000108886	0.0005	72
chr1	27114691	27114692	0.00788701	0.0005	69
chr1	27481691	27481692	0.00308453	0.0003	66
chr1	28969226	28969227	0.00879694	0.0001	28
chr1	29137982	29137983	0.000139498	0.0003	40
chr1	29225000	29225001	7.21773e-08	0.0002	52
chr1	29565110	29565111	2.29264e-07	0.0001	50
chr1	31230191	31230192	6.0468e-07	0.0006	53
chr1	31289475	31289476	3.10198e-05	0	24
chr1	32040108	32040109	2.7253e-07	0.0001	42
chr1	32238105	32238106	0.000137603	0.0006	72
chr1	33206944	33206945	0.00217341	0.001	55
chr1	34629039	34629040	8.35243e-05	0.0004	72
chr1	35332485	35332486	4.31619e-05	0.0002	49
chr1	36851991	36851992	0.0271792	0.0008	72
chr1	37781537	37781538	2.22589e-05	0.001	53
chr1	38061338	38061339	0.000138585	0.0002	68
chr1	38551988	38551989	1.36422e-05	0.0004	47
chr1	38600158	38600159	0.000962553	0.0003	72
chr1	39640343	39640344	0.00109704	0.0009	40
chr1	40348788	40348789	0.000310296	0	69
chr1	41445071	41445072	5.19275e-05	0.0006	72
chr1	42003121	42003122	7.16601e-06	0.0005	59
chr1	42115829	42115830	1.90317e-06	0.0005	38
chr1	42921608	42921609	0.000924606	0.0005	72
chr1	43389989	43389990	0.00762743	0.0001	72
chr1	43409193	43409194	0.00164082	0.001	28
chr1	43825226	43825227	0.00115249	0.0008	69
chr1	43834136	43834137	0.000666304	0.001	69
chr1	44173109	44173110	0.0121677	0.0008	70
chr1	45241824	45241825	8.04025e-05	0.001	72
chr1	45956460	45956461	0.00881109	0.0003	68
chr1	46016693	46016694	0.00124777	0.0009	67
chr1	46806472	46806473	0.00432343	0.0008	72
chr1	46954627	46954628	8.46011e-07	0	42
chr1	46956732	46956733	0.000378671	0.0008	71
chr1	46988804	46988805	0.00110594	0.001	53
chr1	47185039	47185040	0.000215963	0.0009	71
chr1	47799348	47799349	8.11376e-05	0.0001	72
chr1	47882936	47882937	0.00191071	0.001	43
chr1	47909915	47909916	0.000707637	0.0004	56
chr1	49242513	49242514	0.0010073	0.0007	49
chr1	51425775	51425776	0.00112547	0.0002	71
chr1	52870704	52870705	0.00046283	0.0004	71
chr1	53068947	53068948	0.000595433	0.001	50
chr1	55247003	55247004	7.24327e-05	0.0003	61
chr1	55247466	55247467	5.46023e-05	0.001	33
chr1	55267036	55267037	0.000462028	0.001	70
chr1	57890340	57890341	0.000176546	0.0004	72
chr1	59248673	59248674	7.88233e-06	0	72
chr1	61517957	61517958	0.00014591	0.0002	62
chr1	62785058	62785059	0.000110143	0.0005	71
chr1	62902701	62902702	0.0301612	0.0003	71
chr1	64240819	64240820	0.0170755	0.0009	70
chr1	65209796	65209797	0.000359285	0.0004	40
chr1	66259133	66259134	0.000375376	0.0007	71
chr1	67390585	67390586	0.000441083	0.0003	51
chr1	68215968	68215969	0.000848235	0.0005	67
chr1	70902401	70902402	0.00569254	0.001	42
chr1	71172181	71172182	4.45559e-05	0.0007	52
chr1	71512675	71512676	6.07372e-05	0.0004	71
chr1	71513128	71513129	5.12668e-05	0.0004	72
chr1	71546408	71546409	0.000304394	0.001	72
chr1	78148343	78148344	0.00302598	0	72
chr1	78511609	78511610	0.00174261	0.0007	61
chr1	78957484	78957485	6.38363e-05	0.0007	72
chr1	86172782	86172783	1.54454e-05	0.0002	41
chr1	90190917	90190918	7.27141e-05	0.0009	52
chr1	91301493	91301494	0.000903401	0.001	66
chr1	92250642	92250643	4.86124e-05	0.0007	44
chr1	93250932	93250933	0.0034006	0.0004	71
chr1	93914103	93914104	0.00425043	0.0009	64
chr1	94064729	94064730	8.18364e-05	0.0006	63
chr1	94988164	94988165	0.000141665	0.0008	68
chr1	95391882	95391883	0.00382069	0.001	71
chr1	97626585	97626586	0.000183818	0.0006	49
chr1	98511792	98511793	0.000109998	0.0001	70
chr1	101004738	101004739	0.000117802	0.0009	71
chr1	109289214	109289215	0.00339587	0	72
chr1	109633052	109633053	8.7526e-05	0.0005	71
chr1	110008999	110009000	0.000294542	0.0003	60
chr1	112298175	112298176	0.000324888	0.0004	71
chr1	112491857	112491858	9.20408e-06	0.0004	52
chr1	112933729	112933730	9.13427e-05	0.0001	71
chr1	112938627	112938628	2.08057e-05	0.0004	70
chr1	113258810	113258811	0.00117909	0.0009	72
chr1	114402309	114402310	0.000272685	0.0002	44
chr1	118472370	118472371	0.039572	0.0003	72
chr1	120174607	120174608	0.000378834	0.0008	72
chr1	149673189	149673190	0.0001055	0.0004	62
chr1	150208726	150208727	0.00363527	0.0003	72
chr1	151170951	151170952	0.000416868	0.0003	69
chr1	151342241	151342242	8.05933e-05	0.0009	58
chr1	151777821	151777822	9.72948e-05	0.0006	47
chr1	153505612	153505613	5.24419e-05	0.0002	55
chr1	153895907	153895908	0.00115397	0.0007	71
chr1	154599430	154599431	0.000516069	0.001	64
chr1	154642392	154642393	0.00162277	0.0009	71
chr1	155715392	155715393	0.0303686	0.0009	65
chr1	155944133	155944134	0.000392879	0.0008	58
chr1	156441510	156441511	3.89528e-05	0.001	41
chr1	156570794	156570795	2.959e-05	0.0003	71
chr1	156725383	156725384	7.09721e-05	0.0009	42
chr1	159824776	159824777	0.0126609	0.0005	69
chr1	159994539	159994540	5.58444e-06	0.0009	45
chr1	161163564	161163565	6.48642e-05	0.0006	46
chr1	161275982	161275983	0.00147429	0.0002	28
chr1	162040148	162040149	0.0083452	0.0001	67
chr1	167189796	167189797	0.00285376	0.0003	69
chr1	167408567	167408568	2.1017e-05	0.0003	66
chr1	169076215	169076216	0.000348581	0.0003	72
chr1	171755066	171755067	0.000119238	0.0002	59
chr1	174128297	174128298	0.0102488	0.0006	67
chr1	175040386	175040387	0.000273386	0.0008	50
chr1	175161332	175161333	0.00213289	0.0006	71
chr1	175162329	175162330	4.73267e-05	0.0008	69
chr1	181111484	181111485	0.000174401	0.0003	52
chr1	182993333	182993334	7.96077e-05	0.0008	72
chr1	183604898	183604899	9.63553e-05	0.0003	62
chr1	183604928	183604929	0.00353515	0.001	58
chr1	185126597	185126598	0.000125378	0.0008	71
chr1	197170562	197170563	0.000592205	0.0009	72
chr1	197871986	197871987	7.99662e-05	0.0001	71
chr1	197890823	197890824	0.00031478	0.0004	42
chr1	199998226	199998227	5.28408e-05	0.0001	71
chr1	201437078	201437079	7.32299e-08	0.0007	53
chr1	201437806	201437807	0.000301297	0.0002	72
chr1	201501125	201501126	1.74308e-06	0.0002	65
chr1	202858105	202858106	0.0339509	0.0008	71
chr1	205228721	205228722	2.91999e-06	0.0001	49
chr1	205425474	205425475	1.8509e-05	0.0003	68
chr1	205498031	205498032	4.43141e-05	0.0002	47
chr1	206831823	206831824	0.00100858	0.0007	52
chr1	208027460	208027461	0.000835963	0.0009	55
chr1	208350284	208350285	0.000786679	0.0005	60
chr1	208376443	208376444	8.66946e-06	0.0006	56
chr1	210580784	210580785	5.77096e-05	0.0002	72
chr1	211306884	211306885	0.000211124	0.0008	68
chr1	211431821	211431822	2.97649e-05	0.0002	67
chr1	212458392	212458393	0.00723032	0.0002	69
chr1	214159553	214159554	0.0033071	0.0009	57
chr1	215740979	215740980	5.5181e-05	0.0003	72
chr1	216774397	216774398	4.18585e-07	0	71
chr1	218458402	218458403	3.08309e-06	0.0001	71
chr1	218458496	218458497	0.00374558	0.0007	72
chr1	219347208	219347209	0.000112927	0	72
chr1	220263079	220263080	5.99275e-05	0.0004	72
chr1	224370634	224370635	0.00162429	0.0007	72
chr1	224921325	224921326	5.3103e-07	0.0001	47
chr1	225117692	225117693	0.00325853	0.001	72
chr1	225998109	225998110	0.000121164	0.0004	69
chr1	226594448	226594449	0.000280007	0.0003	61
chr1	226848814	226848815	0.00115792	0.0005	44
chr1	226850843	226850844	0.00109436	0.0005	68
chr1	226923962	226923963	8.48665e-05	0.001	43
chr1	226926712	226926713	4.58833e-05	0.0002	68
chr1	227127520	227127521	0.0285642	0.0006	70
chr1	227166953	227166954	0.000416716	0.0009	71
chr1	228870525	228870526	0.000281933	0.0005	23
chr1	230135245	230135246	0.000566221	0.0005	44
chr1	230204191	230204192	0.00014477	0.0005	72
chr1	230272645	230272646	0.000233072	0.0005	64
chr1	230560731	230560732	0.000506506	0.0007	72
chr1	231189737	231189738	2.00385e-05	0.001	70
chr1	231736773	231736774	1.95674e-05	0.0003	37
chr1	234748429	234748430	3.38541e-05	0.0005	72
chr1	234860815	234860816	2.09238e-05	0.0006	71
chr1	235054358	235054359	1.48366e-05	0.0001	58
chr1	236229529	236229530	1.08526e-06	0.0005	40
chr1	242011256	242011257	0.00269974	0.0008	72
chr1	242688617	242688618	3.55317e-05	0.0002	64
chr1	244081495	244081496	2.28965e-05	0.0004	67
chr1	244081541	244081542	0.000111573	0.0007	64
chr1	246362906	246362907	0.000606817	0.0002	44
chr2	692023	692024	8.99439e-06	0.001	50
chr2	1724611	1724612	9.99138e-06	0.0006	47
chr2	1735199	1735200	3.98625e-06	0.0006	64
chr2	1748470	1748471	6.52526e-05	0.0001	45
chr2	8823168	8823169	0.0023746	0.0001	72
chr2	9346469	9346470	0.00749143	0.0003	71
chr2	9487316	9487317	0.000136147	0.0003	46
chr2	9769064	9769065	3.46564e-06	0.0005	34
chr2	9983317	9983318	0.00248022	0.0003	72
chr2	10188451	10188452	0.000972338	0.0008	54
chr2	10830107	10830108	8.13937e-05	0.0009	72
chr2	10954905	10954906	1.34205e-06	0.0005	54
chr2	11544373	11544374	5.55617e-05	0.0002	23
chr2	12965635	12965636	6.76436e-05	0.0004	27
chr2	16808317	16808318	3.3856e-05	0.0002	48
chr2	17934747	17934748	0.0123709	0.001	72
chr2	17935919	17935920	1.05572e-05	0	71
chr2	20778912	20778913	5.52157e-07	0.0002	58
chr2	20850639	20850640	0.000124164	0.001	70
chr2	23777278	23777279	4.12738e-05	0.0002	38
chr2	24269866	24269867	5.05272e-05	0.0006	70
chr2	24658271	24658272	0.00313787	0.0004	56
chr2	25195628	25195629	0.0032558	0.0002	71
chr2	25286809	25286810	0.000233404	0.0007	46
chr2	25897028	25897029	0.000359811	0.0003	60
chr2	26100893	26100894	0.000274311	0.0006	71
chr2	26785397	26785398	9.68124e-05	0.0008	72
chr2	26785406	26785407	1.95778e-05	0.0003	72
chr2	26785446	26785447	3.43819e-05	0.0002	72
chr2	27273882	27273883	6.4204e-05	0.0005	72
chr2	27712834	27712835	0.000225685	0.0006	72
chr2	28615039	28615040	1.49903e-07	0	72
chr2	29117513	29117514	0.00776026	0.0001	70
chr2	29117833	29117834	0.00222017	0.0005	72
chr2	38118271	38118272	6.10976e-05	0.0004	72
chr2	39664918	39664919	0.00014841	0	72
chr2	39737183	39737184	9.22866e-05	0.0008	50
chr2	40739479	40739480	3.91699e-05	0.0005	59
chr2	42064381	42064382	0.000402893	0.0002	62
chr2	45029739	45029740	0.000236559	0.0001	71
chr2	46116503	46116504	0.000380905	0.0005	62
chr2	46526018	46526019	0.000412687	0.0004	67
chr2	47168958	47168959	4.5316e-05	0.0006	72
chr2	54614071	54614072	2.39938e-05	0.0005	58
chr2	58468296	58468297	0.000122306	0.0004	70
chr2	60983935	60983936	0.00940188	0.0004	61
chr2	61404110	61404111	0.000969575	0.0005	70
chr2	62081086	62081087	0.000123131	0	70
chr2	62422415	62422416	8.59025e-06	0.0005	50
chr2	62933129	62933130	0.00248856	0.0003	65
chr2	63281637	63281638	0.00121577	0.0004	69
chr2	65454996	65454997	0.0489297	0.0007	50
chr2	65576937	65576938	3.69078e-07	0.0001	27
chr2	65664070	65664071	2.51399e-06	0.0001	67
chr2	69405526	69405527	2.74845e-08	0.0001	66
chr2	69405541	69405542	4.95764e-07	0.0004	63
chr2	69405543	69405544	3.10452e-07	0.0006	65
chr2	69442273	69442274	5.10771e-06	0.0005	62
chr2	70485671	70485672	0.000116427	0.0003	69
chr2	71114789	71114790	0.00108588	0.0006	69
chr2	71229473	71229474	1.95122e-06	0.0005	63
chr2	71694347	71694348	0.000219701	0.0003	67
chr2	72172987	72172988	8.99633e-05	0.0006	45
chr2	74682557	74682558	0.000893272	0.0005	68
chr2	74684890	74684891	0.00591573	0	69
chr2	74699467	74699468	0.0151974	0.0008	69
chr2	75071945	75071946	0.00122467	0.0009	70
chr2	75873886	75873887	0.000317922	0.0008	72
chr2	76895256	76895257	3.92411e-05	0	44
chr2	84743499	84743500	1.9522e-05	0.0009	72
chr2	85504152	85504153	1.17421e-05	0.0005	36
chr2	85640744	85640745	0.00126571	0.001	71
chr2	86263967	86263968	0.000264156	0.0009	72
chr2	87018457	87018458	0.000310368	0.0005	47
chr2	88959067	88959068	8.27433e-06	0.0003	52
chr2	91635631	91635632	0.000216887	0.0009	37
chr2	95664233	95664234	0.000791788	0.0008	64
chr2	95824748	95824749	1.18454e-06	0.0005	61
chr2	96010924	96010925	9.2898e-08	0	43
chr2	97308580	97308581	8.87332e-05	0.0008	28
chr2	98281120	98281121	3.49018e-05	0.0002	72
chr2	99348083	99348084	0.0113988	0.0008	69
chr2	100175563	100175564	7.61751e-06	0.0003	61
chr2	101766527	101766528	0.00244893	0.0005	60
chr2	101924552	101924553	0.000138985	0.0005	71
chr2	102003950	102003951	6.12924e-05	0	72
chr2	103236469	103236470	2.95524e-06	0	72
chr2	105466173	105466174	0.000104699	0	72
chr2	109182577	109182578	0.00016893	0.0006	61
chr2	109636840	109636841	0.000622545	0.0007	57
chr2	109745572	109745573	0.00447194	0.001	69
chr2	110303905	110303906	3.43338e-05	0.0001	61
chr2	111879505	111879506	0.000381676	0.0009	71
chr2	111945432	111945433	1.92101e-05	0.0002	61
chr2	113240228	113240229	0.0433842	0.0009	69
chr2	113594654	113594655	0.00138582	0.0006	51
chr2	114128251	114128252	0.000605115	0.0003	67
chr2	118846778	118846779	1.04092e-05	0	46
chr2	119877908	119877909	0.000117513	0.0006	16
chr2	121246855	121246856	4.22961e-05	0.0003	42
chr2	121419180	121419181	0.000113231	0	57
chr2	127535185	127535186	0.000293335	0.0007	60
chr2	127951017	127951018	6.07312e-05	0.0006	50
chr2	128395020	128395021	1.09729e-05	0.0006	57
chr2	128416959	128416960	3.17482e-07	0.0001	43
chr2	128786073	128786074	0.000774402	0.001	71
chr2	131130376	131130377	0.00224961	0	66
chr2	131555562	131555563	0.00198562	0.001	72
chr2	132440047	132440048	0.000445735	0.0009	70
chr2	136290030	136290031	0.000639314	0.0004	45
chr2	136499940	136499941	0.00601266	0.0002	71
chr2	136990274	136990275	0.000130381	0.0007	37
chr2	139537053	139537054	5.82716e-05	0.0005	70
chr2	149478494	149478495	0.000342914	0.0004	42
chr2	152956224	152956225	0.000523125	0.0008	66
chr2	153260007	153260008	2.56469e-05	0.0005	43
chr2	157176483	157176484	0.000244242	0.0001	72
chr2	158453928	158453929	0.000262959	0.0009	47
chr2	159827684	159827685	1.89737e-05	0.0001	58
chr2	160568730	160568731	0.000217211	0.0005	70
chr2	162094209	162094210	0.000219806	0	71
chr2	170221468	170221469	0.000325032	0.001	65
chr2	170440857	170440858	0.000365918	0.0001	72
chr2	170591156	170591157	8.65089e-05	0.0007	72
chr2	170681073	170681074	0.000235482	0.0009	71
chr2	172963917	172963918	0.000222782	0.0004	64
chr2	173698420	173698421	1.35653e-05	0.0004	37
chr2	174025664	174025665	0.00124473	0.0009	66
chr2	174218512	174218513	5.29589e-05	0.0001	45
chr2	174913205	174913206	4.58283e-05	0.0005	47
chr2	176933665	176933666	0.000785707	0.0005	56
chr2	176948057	176948058	0.0011493	0.0004	64
chr2	176976134	176976135	0.000501302	0.0005	72
chr2	176977084	176977085	0.00144395	0.0008	62
chr2	176987618	176987619	2.02198e-05	0	70
chr2	177029940	177029941	0.000113529	0.0004	59
chr2	178977799	178977800	0.000752965	0.0001	72
chr2	179279388	179279389	0.000606187	0.0008	72
chr2	180128836	180128837	2.08327e-05	0.0007	72
chr2	191208918	191208919	0.0087261	0.0006	71
chr2	197457277	197457278	0.000497268	0.001	72
chr2	198317656	198317657	0.000272457	0.001	72
chr2	198669987	198669988	0.00106982	0.0003	72
chr2	200320729	200320730	0.000599999	0.0008	67
chr2	200329318	200329319	6.66633e-05	0.001	62
chr2	200524004	200524005	0.000511724	0.0008	70
chr2	200820611	200820612	0.000249627	0	72
chr2	201172535	201172536	0.000118056	0.001	72
chr2	202122474	202122475	2.95661e-05	0.0001	72
chr2	203013535	203013536	1.55091e-05	0.0007	55
chr2	204495846	204495847	1.62693e-05	0.0009	40
chr2	206790945	206790946	0.000379069	0.001	69
chr2	207082565	207082566	0.000253854	0.0006	68
chr2	207125060	207125061	2.07238e-05	0.0005	51
chr2	207961064	207961065	0.0133662	0.0008	37
chr2	208791233	208791234	9.84382e-08	0.0001	37
chr2	213402994	213402995	0.000284066	0.0003	55
chr2	218772215	218772216	3.79828e-05	0.0001	68
chr2	218784768	218784769	2.78907e-05	0.0006	55
chr2	218817711	218817712	2.96942e-05	0.0004	62
chr2	218883249	218883250	7.00851e-06	0.0001	49
chr2	218899583	218899584	0.000257176	0.0007	71
chr2	220462418	220462419	0.00370648	0.0001	71
chr2	222436396	222436397	1.26126e-05	0.0001	72
chr2	224963548	224963549	7.73788e-06	0.0007	25
chr2	231191876	231191877	0.000871138	0.0007	72
chr2	232055697	232055698	1.11073e-05	0.0007	69
chr2	233764015	233764016	3.80014e-05	0.0001	43
chr2	233764049	233764050	0.00010207	0.0003	46
chr2	234116234	234116235	0.000167618	0.0004	54
chr2	235272560	235272561	0.00111071	0.0006	35
chr2	237074852	237074853	0.000413892	0.0002	69
chr2	237078310	237078311	0.000238581	0.0003	65
chr2	237086420	237086421	0.000692248	0.001	71
chr2	237087260	237087261	0.00199378	0.0009	70
chr2	237994448	237994449	0.00073739	0.0008	72
chr2	238383487	238383488	4.0841e-06	0	36
chr2	239047819	239047820	6.18205e-05	0.0007	45
chr2	239695805	239695806	6.10494e-06	0.0004	61
chr2	239758126	239758127	2.13644e-05	0	68
chr2	239763267	239763268	7.59751e-06	0.0007	45
chr2	239763970	239763971	3.33578e-05	0.0007	53
chr2	239777482	239777483	0.000181628	0.0008	66
chr2	240565912	240565913	8.31464e-05	0.0006	56
chr2	240866932	240866933	6.64412e-06	0.0003	44
chr2	240868132	240868133	1.14969e-05	0.001	60
chr2	241519426	241519427	4.8327e-05	0.0005	56
chr2	241900489	241900490	0.000936184	0.0003	36
chr2	242296021	242296022	0.000939136	0.0009	68
chr2	242674385	242674386	0.0019281	0.0002	70
chr3	4626329	4626330	0.00101868	0.0003	67
chr3	5025616	5025617	5.4043e-07	0.0001	43
chr3	5028410	5028411	0.00175652	0.0003	61
chr3	6903492	6903493	0.00191078	0.0006	72
chr3	9904249	9904250	6.73932e-05	0.0006	51
chr3	9957402	9957403	7.99055e-05	0.0005	71
chr3	9957555	9957556	2.40075e-06	0	71
chr3	9957636	9957637	2.2474e-05	0	70
chr3	12190191	12190192	1.6203e-05	0.0004	58
chr3	12200090	12200091	6.57711e-05	0.001	63
chr3	13493280	13493281	3.732e-05	0.0001	71
chr3	13824503	13824504	7.6165e-05	0.0002	49
chr3	14768627	14768628	1.25351e-05	0.0001	66
chr3	14852799	14852800	0.000185835	0.0005	68
chr3	15106940	15106941	5.18108e-05	0.0002	72
chr3	16222997	16222998	0.00304388	0.0008	33
chr3	21792670	21792671	5.4528e-06	0	71
chr3	23804138	23804139	0.000505426	0.0006	46
chr3	27754673	27754674	0.000132284	0.0006	71
chr3	27984756	27984757	7.10349e-06	0.0002	68
chr3	31574191	31574192	0.00564811	0.0006	70
chr3	32148367	32148368	9.75343e-05	0.0001	67
chr3	32337927	32337928	0.000102162	0.0006	42
chr3	37284390	37284391	0.002998	0.0007	67
chr3	37284788	37284789	0.0406926	0.0008	72
chr3	39470473	39470474	1.82712e-07	0.0003	58
chr3	39470516	39470517	1.11105e-05	0.0003	44
chr3	39850418	39850419	8.39527e-05	0.0005	72
chr3	42066550	42066551	5.96344e-12	0	57
chr3	42624079	42624080	0.000812785	0.0007	65
chr3	43327408	43327409	5.65895e-05	0.0008	59
chr3	43732810	43732811	0.00207611	0	70
chr3	43936401	43936402	0.000301316	0.0008	63
chr3	44063643	44063644	2.66706e-07	0.0003	70
chr3	44277424	44277425	0.000177328	0.0007	69
chr3	44803761	44803762	0.000516871	0.0009	24
chr3	45016900	45016901	0.00186336	0.0008	72
chr3	45083767	45083768	8.75846e-05	0.0006	43
chr3	45268328	45268329	6.43378e-05	0	53
chr3	45640974	45640975	0.000301792	0.0007	64
chr3	46608069	46608070	0.000125003	0.0001	64
chr3	46747679	46747680	4.88333e-08	0.0008	51
chr3	47205935	47205936	0.000170723	0.0005	72
chr3	47625391	47625392	8.56092e-06	0.0007	61
chr3	49168970	49168971	0.000207901	0.0006	64
chr3	49978145	49978146	0.00469364	0.0009	72
chr3	50191944	50191945	0.000360841	0.0006	64
chr3	50263823	50263824	0.00443299	0.001	68
chr3	50275239	50275240	0.000524764	0.0008	69
chr3	51753452	51753453	3.13219e-05	0.0003	54
chr3	52017011	52017012	0.00821432	0.0001	72
chr3	52329510	52329511	0.000371529	0.0007	63
chr3	52566863	52566864	8.30347e-05	0.0005	45
chr3	52568529	52568530	5.06464e-06	0.0006	49
chr3	52719885	52719886	0.0404424	0.0002	71
chr3	52739646	52739647	0.0040462	0.0009	71
chr3	53226750	53226751	4.26307e-06	0.0002	54
chr3	53880066	53880067	6.19348e-05	0.0008	72
chr3	54154755	54154756	0.000400403	0.0008	69
chr3	58570378	58570379	1.52968e-06	0.0003	50
chr3	61236858	61236859	0.00368655	0.0001	55
chr3	62140760	62140761	0.000724181	0.0006	63
chr3	63955677	63955678	0.00221388	0.0003	41
chr3	66021568	66021569	0.000322343	0.0008	58
chr3	71114793	71114794	2.32552e-05	0.0005	72
chr3	72495521	72495522	4.68848e-05	0.001	44
chr3	72897418	72897419	0.00310212	0.0006	72
chr3	79816471	79816472	0.000479683	0.001	72
chr3	81492583	81492584	7.74602e-05	0.0006	41
chr3	81827905	81827906	1.66578e-05	0.0009	42
chr3	88050518	88050519	4.06562e-05	0.0008	55
chr3	99595295	99595296	0.000674243	0.0003	71
chr3	107809116	107809117	0.000992055	0.0002	71
chr3	107940948	107940949	0.000509702	0.0004	72
chr3	111805544	111805545	0.00937364	0.001	72
chr3	112738782	112738783	0.000207295	0.0008	66
chr3	113871710	113871711	0.00071107	0.0007	72
chr3	116583208	116583209	0.000491549	0.0004	72
chr3	119013045	119013046	0.0112022	0.001	72
chr3	122513881	122513882	0.00480469	0	65
chr3	123371402	123371403	0.000243896	0.0006	72
chr3	123371444	123371445	0.000304021	0.0009	64
chr3	123603446	123603447	9.96045e-05	0.0007	71
chr3	124449323	124449324	0.0068085	0.0007	72
chr3	124555885	124555886	1.9929e-05	0.0001	44
chr3	124556992	124556993	7.74011e-05	0.0005	36
chr3	124564830	124564831	0.000326254	0.0003	60
chr3	124580050	124580051	2.47062e-08	0.0002	57
chr3	126070112	126070113	1.64913e-06	0.0006	61
chr3	126073877	126073878	5.36063e-05	0.0005	65
chr3	127348916	127348917	0.00163516	0.0004	19
chr3	127506280	127506281	7.78406e-07	0.001	52
chr3	127634095	127634096	0.000106482	0.0006	71
chr3	127872283	127872284	0.00122656	0.0009	69
chr3	128327148	128327149	0.000106949	0.0008	71
chr3	128943935	128943936	1.76338e-05	0.0006	72
chr3	128997230	128997231	7.94797e-08	0.0002	44
chr3	128997239	128997240	9.19297e-05	0.0007	47
chr3	129066080	129066081	6.81732e-05	0.0004	55
chr3	129309934	129309935	9.29396e-05	0.0005	59
chr3	129314471	129314472	4.22795e-06	0.0005	60
chr3	129317620	129317621	0.00492535	0.0007	63
chr3	129324966	129324967	7.88648e-06	0.0002	72
chr3	131080966	131080967	0.00090994	0.0003	69
chr3	133292563	133292564	0.000994628	0.0006	42
chr3	133380615	133380616	0.00948442	0.0003	71
chr3	134369974	134369975	0.000153044	0.0008	72
chr3	135914290	135914291	0.000236733	0	72
chr3	136581113	136581114	0.000125106	0.0009	71
chr3	137833648	137833649	0.000154179	0.0009	67
chr3	138085880	138085881	5.12232e-05	0.0005	61
chr3	138153508	138153509	7.8236e-05	0.0007	71
chr3	138634610	138634611	0.0119222	0.0005	68
chr3	138634958	138634959	0.039549	0.0009	69
chr3	139258182	139258183	0.00040989	0.0007	71
chr3	140814035	140814036	7.871e-05	0.0004	48
chr3	141121304	141121305	0.0019884	0.0006	72
chr3	141205984	141205985	0.00946043	0.0008	69
chr3	142607234	142607235	6.12937e-05	0.0002	72
chr3	142838483	142838484	0.0386328	0.0009	69
chr3	148415905	148415906	0.000146016	0.0009	72
chr3	150931786	150931787	6.77697e-05	0.0002	69
chr3	153971047	153971048	9.45949e-05	0.001	72
chr3	154042466	154042467	7.77843e-05	0	72
chr3	155589476	155589477	0.0041437	0.0008	65
chr3	159943567	159943568	2.30405e-05	0.0003	72
chr3	169379467	169379468	5.85076e-05	0.0008	72
chr3	172167676	172167677	0.00171963	0.0003	71
chr3	177062587	177062588	1.70528e-06	0	37
chr3	177076827	177076828	1.6802e-05	0.0005	50
chr3	178867446	178867447	6.22223e-05	0.0001	72
chr3	179660243	179660244	4.22257e-05	0.0001	71
chr3	183146127	183146128	0.00156932	0.0008	72
chr3	183892911	183892912	0.00387672	0.0001	70
chr3	184098911	184098912	1.55435e-05	0.0002	58
chr3	184280825	184280826	1.0852e-05	0.0005	55
chr3	184321917	184321918	7.83055e-05	0.0006	57
chr3	184871027	184871028	9.60066e-05	0.0009	71
chr3	185701636	185701637	0.000229098	0	70
chr3	185788915	185788916	1.10925e-05	0	51
chr3	186856951	186856952	4.70628e-05	0	57
chr3	186856958	186856959	6.84287e-05	0.0008	49
chr3	187455677	187455678	0.000675553	0.0005	72
chr3	188922937	188922938	2.41489e-05	0.0008	49
chr3	193570410	193570411	2.68597e-06	0.0004	51
chr3	193855718	193855719	0.000378252	0.0009	67
chr3	193988521	193988522	3.29326e-07	0	46
chr3	193990221	193990222	6.28763e-06	0.0003	63
chr3	194601619	194601620	3.48164e-05	0	50
chr3	194930165	194930166	1.11749e-05	0.001	51
chr3	196255624	196255625	3.09712e-05	0	70
chr4	493169	493170	0.00117056	0.0009	72
chr4	926853	926854	2.68031e-08	0	61
chr4	1002826	1002827	7.01518e-05	0.0008	61
chr4	1241427	1241428	0.000126867	0.0003	72
chr4	1284021	1284022	5.63979e-05	0.0007	71
chr4	2258837	2258838	0.000172016	0.0009	45
chr4	2390377	2390378	0.00071007	0.0005	42
chr4	2715958	2715959	1.56331e-08	0	41
chr4	2808262	2808263	4.86492e-06	0	48
chr4	3726626	3726627	0.000638114	0.0008	68
chr4	3829328	3829329	3.19932e-05	0.0007	48
chr4	3829339	3829340	8.68166e-06	0.0008	58
chr4	4292075	4292076	0.00278557	0.0002	66
chr4	4397828	4397829	6.76619e-07	0.0005	58
chr4	4398066	4398067	1.04586e-06	0.0001	58
chr4	4842258	4842259	0.000117245	0.001	44
chr4	5828669	5828670	3.16917e-06	0.0009	41
chr4	6711712	6711713	0.000138184	0.0003	71
chr4	7104160	7104161	0.000207378	0.0005	21
chr4	7105242	7105243	0.00187982	0.0003	66
chr4	7825214	7825215	0.000305649	0.0006	43
chr4	7825455	7825456	4.38124e-06	0	54
chr4	7830117	7830118	0.000126686	0.0002	69
chr4	7863560	7863561	1.13112e-05	0.0006	54
chr4	8526833	8526834	0.000350483	0.0008	66
chr4	8859862	8859863	0.00379512	0.0005	54
chr4	8864559	8864560	0.00196572	0.0006	68
chr4	8868890	8868891	0.000264046	0.0006	67
chr4	10458330	10458331	7.66084e-05	0.0002	60
chr4	15656832	15656833	0.000122431	0.0005	72
chr4	15964616	15964617	0.000563047	0.0007	42
chr4	16534354	16534355	6.17042e-05	0.0005	57
chr4	17513672	17513673	0.00751016	0.0003	68
chr4	17783474	17783475	0.000217352	0.001	60
chr4	25236082	25236083	0.00500659	0.0007	66
chr4	25657508	25657509	2.8435e-05	0.0008	71
chr4	26585657	26585658	0.000494227	0.001	67
chr4	26862371	26862372	0.000233918	0.0003	68
chr4	37666502	37666503	1.43276e-05	0	38
chr4	38192803	38192804	1.24631e-05	0.0003	42
chr4	38670676	38670677	0.003395	0.0008	29
chr4	38733058	38733059	3.79983e-05	0.0002	49
chr4	40956109	40956110	3.13508e-08	0.0002	49
chr4	41215764	41215765	0.00017408	0.0009	67
chr4	41869201	41869202	0.000959857	0.0005	72
chr4	41880485	41880486	0.000288118	0.0002	41
chr4	42155029	42155030	1.26422e-05	0.0004	68
chr4	42658428	42658429	0.000295569	0.0005	70
chr4	46391532	46391533	0.000101332	0.0006	72
chr4	48343941	48343942	0.00805414	0.0001	72
chr4	48344224	48344225	0.0126244	0.0006	70
chr4	48781522	48781523	0.0133518	0.001	69
chr4	48782685	48782686	0.000219717	0.0006	71
chr4	55650507	55650508	2.44616e-06	0.0006	62
chr4	56412082	56412083	0.00069384	0.0009	70
chr4	57522400	57522401	0.000316175	0	59
chr4	57843787	57843788	0.000632221	0.001	72
chr4	57975982	57975983	5.38229e-05	0.0009	69
chr4	58029765	58029766	6.4268e-05	0.001	72
chr4	71553686	71553687	0.000197032	0.0009	71
chr4	74810019	74810020	3.94361e-05	0.0008	71
chr4	75024002	75024003	0.00242005	0.0007	72
chr4	76649466	76649467	0.00218524	0.0004	72
chr4	78739714	78739715	6.77093e-05	0	72
chr4	83206504	83206505	3.35386e-06	0.0002	72
chr4	83351626	83351627	0.00505859	0.0002	56
chr4	83932437	83932438	0.000344586	0.0006	69
chr4	84205303	84205304	0.000406578	0.0007	71
chr4	85404363	85404364	7.15052e-05	0	65
chr4	87223627	87223628	0.000395374	0.0009	46
chr4	88344408	88344409	8.34165e-07	0	70
chr4	88928594	88928595	0.0109323	0.0007	68
chr4	89079433	89079434	0.00336604	0.0007	51
chr4	89513653	89513654	0.00131745	0.0004	72
chr4	93226581	93226582	2.88255e-06	0	72
chr4	93226713	93226714	5.76298e-05	0.0002	72
chr4	95373879	95373880	0.000599847	0.001	72
chr4	101014543	101014544	7.89782e-05	0.0002	46
chr4	102266677	102266678	2.05362e-07	0.0009	55
chr4	103265685	103265686	8.12739e-05	0.0008	72
chr4	109683882	109683883	0.000137544	0.0009	72
chr4	110891232	110891233	3.17848e-06	0	57
chr4	113441944	113441945	1.93019e-05	0	69
chr4	114901042	114901043	0.00281328	0.0002	72
chr4	118006679	118006680	0.000232957	0.0001	72
chr4	124321398	124321399	0.00156915	0.0005	50
chr4	125633259	125633260	6.20144e-05	0.0007	72
chr4	127837946	127837947	1.97506e-07	0.0001	50
chr4	128983443	128983444	0.000230232	0.0004	72
chr4	129730647	129730648	9.77239e-05	0.0009	71
chr4	130066226	130066227	2.94362e-06	0.0001	44
chr4	134070305	134070306	4.70604e-05	0.0003	72
chr4	134073823	134073824	5.22442e-06	0	69
chr4	135123491	135123492	0.000495666	0.0007	39
chr4	139773317	139773318	4.95392e-05	0.001	66
chr4	140005756	140005757	0.000120427	0.0001	71
chr4	140842158	140842159	0.000148232	0.0009	36
chr4	141348289	141348290	4.99888e-05	0.0007	72
chr4	141677356	141677357	0.000213677	0.0003	71
chr4	144105865	144105866	0.0032166	0.0007	69
chr4	144621517	144621518	7.20458e-06	0	71
chr4	147165097	147165098	3.0818e-06	0.0008	63
chr4	151000272	151000273	0.000126115	0.0003	69
chr4	151501201	151501202	1.30169e-05	0.0007	55
chr4	155664240	155664241	0.000846876	0.0007	64
chr4	155665961	155665962	2.98153e-06	0	63
chr4	174290988	174290989	0.0365746	0.0004	67
chr4	174293261	174293262	1.03564e-05	0.0001	72
chr4	185185715	185185716	0.000197825	0.001	41
chr4	187066430	187066431	3.16888e-05	0.0003	72
chr4	187218586	187218587	0.000377793	0.0008	67
chr4	187644664	187644665	6.18393e-05	0.0006	69
chr5	168719	168720	2.43535e-05	0.0004	46
chr5	218200	218201	0.00680235	0.0009	70
chr5	673072	673073	6.55831e-05	0.0008	72
chr5	1004130	1004131	1.4234e-08	0	44
chr5	1128544	1128545	0.0001114	0.0005	59
chr5	1875147	1875148	5.63156e-05	0.0006	72
chr5	1881951	1881952	0.000177416	0.0008	65
chr5	2443031	2443032	0.000838254	0.0009	46
chr5	3601292	3601293	0.00211649	0.0009	58
chr5	6730619	6730620	0.000234839	0	23
chr5	9544938	9544939	5.26887e-08	0	72
chr5	10442214	10442215	3.67556e-05	0.0005	70
chr5	10761874	10761875	0.00012952	0.0004	65
chr5	16180909	16180910	0.000179206	0.001	66
chr5	31187043	31187044	0.000388455	0.0001	44
chr5	31213788	31213789	3.40788e-05	0.0001	70
chr5	34496834	34496835	3.36786e-06	0.0001	53
chr5	36607676	36607677	0.00040228	0.0005	61
chr5	36777306	36777307	0.000306128	0.0004	54
chr5	37838471	37838472	2.79489e-05	0.0009	72
chr5	38448427	38448428	2.24019e-06	0.0001	56
chr5	40679673	40679674	0.0027007	0.001	72
chr5	42995123	42995124	0.000182687	0.0008	72
chr5	43000776	43000777	0.000681059	0.0007	71
chr5	43007476	43007477	5.93437e-06	0.001	70
chr5	53815020	53815021	1.84901e-05	0.0003	45
chr5	53815030	53815031	9.98286e-05	0.0008	48
chr5	56134843	56134844	0.00055452	0.0008	35
chr5	68788978	68788979	5.2437e-05	0.0006	72
chr5	71053512	71053513	3.58318e-06	0.0003	47
chr5	71604100	71604101	0.00304309	0.0009	71
chr5	71768619	71768620	0.00024416	0.0001	49
chr5	72511737	72511738	0.00710765	0.0005	69
chr5	74632419	74632420	2.91057e-06	0.0001	71
chr5	76477483	76477484	2.48838e-06	0.001	59
chr5	81653030	81653031	0.000888119	0.0009	65
chr5	81653168	81653169	0.0002526	0.0004	68
chr5	81718620	81718621	5.74402e-09	0.0007	48
chr5	82767727	82767728	0.000169731	0.0004	71
chr5	88185670	88185671	0.000378705	0.001	72
chr5	89854334	89854335	0.000115357	0.0002	70
chr5	92947828	92947829	0.000187064	0.001	70
chr5	95067256	95067257	0.00734992	0.0004	70
chr5	95069296	95069297	9.07469e-06	0.0004	55
chr5	95296530	95296531	0.00033322	0.0008	72
chr5	96271546	96271547	0.00934226	0.0005	72
chr5	103947269	103947270	1.77018e-05	0.001	50
chr5	108083533	108083534	0.00102789	0.0002	60
chr5	115178093	115178094	0.0405026	0.001	71
chr5	115297178	115297179	4.32481e-06	0.001	53
chr5	115299884	115299885	2.54492e-05	0.0003	47
chr5	118407171	118407172	0.00074444	0.001	72
chr5	122430494	122430495	0.000150593	0.0003	24
chr5	131630333	131630334	0.000201752	0.0003	72
chr5	131991714	131991715	6.3626e-05	0.0005	69
chr5	132166100	132166101	0.000640789	0.0001	67
chr5	132361924	132361925	0.000377046	0	72
chr5	134095072	134095073	5.95424e-05	0.0006	70
chr5	134240418	134240419	0.0187317	0.0008	70
chr5	134777440	134777441	2.6281e-05	0.0002	52
chr5	135468676	135468677	0.0152961	0.0007	64
chr5	137368572	137368573	0.00428514	0.0008	68
chr5	137802219	137802220	0.000441268	0.0004	66
chr5	138287924	138287925	0.000323035	0.0008	72
chr5	138533968	138533969	0.0017206	0.0004	70
chr5	138677941	138677942	0.0328581	0.0004	58
chr5	140071478	140071479	0.000123353	0.0004	72
chr5	140479983	140479984	0.000211596	0.0003	72
chr5	140588661	140588662	1.05155e-08	0.0002	52
chr5	140855836	140855837	8.85824e-05	0.001	67
chr5	141185495	141185496	4.16207e-05	0.001	46
chr5	141443302	141443303	1.95229e-05	0.0004	59
chr5	141704647	141704648	0.000872211	0.0009	71
chr5	142361716	142361717	8.5353e-05	0.0007	72
chr5	142778778	142778779	6.2085e-05	0	62
chr5	144727098	144727099	5.03672e-06	0	43
chr5	145720350	145720351	5.06332e-05	0.0002	71
chr5	145827330	145827331	0.000272896	0.0001	64
chr5	148121162	148121163	0.000118194	0.0004	50
chr5	149868978	149868979	1.48471e-07	0.0005	61
chr5	150447482	150447483	0.000187855	0.0005	57
chr5	150536045	150536046	0.00505984	0.0009	51
chr5	150827141	150827142	0.0347594	0.001	64
chr5	151151848	151151849	0.00245326	0.0009	70
chr5	153784933	153784934	0.00117707	0.0009	68
chr5	156973717	156973718	1.62338e-05	0.0006	46
chr5	158308356	158308357	0.00015219	0.0008	63
chr5	158477466	158477467	4.76093e-07	0.0003	52
chr5	158532495	158532496	3.07762e-06	0.0002	39
chr5	159342855	159342856	0.000275278	0.0006	47
chr5	159696497	159696498	7.66524e-09	0	37
chr5	162931633	162931634	4.57351e-07	0	72
chr5	165057538	165057539	9.694e-05	0.0001	55
chr5	167913471	167913472	0.00205963	0.0002	72
chr5	169064696	169064697	8.95326e-05	0.0002	69
chr5	172124788	172124789	0.00901757	0.0009	72
chr5	172285987	172285988	2.04383e-07	0.0006	55
chr5	172671084	172671085	0.000131156	0.0009	71
chr5	174162786	174162787	0.000520485	0.0005	65
chr5	175200512	175200513	0.000136207	0.0008	69
chr5	176067179	176067180	2.46767e-06	0.0004	57
chr5	176074720	176074721	0.00061911	0.0003	67
chr5	176091609	176091610	0.000120197	0	46
chr5	176739007	176739008	0.032229	0.0009	70
chr5	176906525	176906526	0.000582879	0.0005	67
chr5	177027920	177027921	0.000233148	0.0005	70
chr5	177548871	177548872	0.00787249	0.0008	22
chr5	177659327	177659328	0.00879436	0.0006	69
chr5	178668156	178668157	9.12193e-06	0.0007	59
chr5	178697040	178697041	2.50774e-06	0.0007	46
chr5	179046974	179046975	0.00135248	0.0008	63
chr5	179779504	179779505	0.000204809	0.0006	72
chr5	180252446	180252447	4.09191e-05	0.0005	59
chr5	180288765	180288766	0.000231206	0.0009	72
chr5	180467548	180467549	2.39025e-05	0.0004	48
chr5	180632948	180632949	0.000143301	0.0005	31
chr5	180644682	180644683	3.61015e-05	0.0006	71
chr6	1190937	1190938	1.43829e-06	0.0009	58
chr6	1384329	1384330	0.00018178	0.0006	70
chr6	1604716	1604717	0.000431874	0.0003	71
chr6	2918433	2918434	1.36388e-05	0.0005	58
chr6	3229462	3229463	0.000311463	0.0005	65
chr6	3229660	3229661	0.000112402	0.0007	62
chr6	4402469	4402470	1.20541e-05	0.0009	40
chr6	4447278	4447279	6.67687e-05	0.0007	41
chr6	5996299	5996300	0.000299239	0.0008	62
chr6	6656625	6656626	4.21806e-06	0	57
chr6	6724810	6724811	0.000378135	0.0006	72
chr6	7543371	7543372	0.000216504	0.0009	66
chr6	7591295	7591296	0.000579108	0.0003	66
chr6	7909808	7909809	1.36746e-06	0	51
chr6	7992543	7992544	9.85106e-05	0.0003	65
chr6	10391945	10391946	0.000984733	0	64
chr6	10405008	10405009	0.000544334	0.0001	61
chr6	10405301	10405302	0.00118308	0.0008	29
chr6	10411408	10411409	0.000290155	0.0009	69
chr6	10413448	10413449	0.000186333	0.0009	68
chr6	10422051	10422052	0.000353246	0.0009	71
chr6	11044823	11044824	4.284e-05	0.0006	71
chr6	11094658	11094659	4.54001e-05	0.0001	72
chr6	13013600	13013601	0.000185192	0.0004	71
chr6	13328990	13328991	0.000705355	0.0005	72
chr6	15662550	15662551	0.00942332	0.0001	68
chr6	16439088	16439089	0.000260385	0.0004	29
chr6	19692011	19692012	0.000120716	0.0007	70
chr6	19838920	19838921	6.45112e-05	0.001	71
chr6	21557355	21557356	4.76467e-05	0.0007	52
chr6	24667211	24667212	0.0039445	0.0002	72
chr6	26033485	26033486	9.14533e-06	0.0004	72
chr6	26126336	26126337	0.000399492	0.001	72
chr6	26253457	26253458	4.80802e-06	0.0002	16
chr6	27215328	27215329	9.37231e-05	0.0002	35
chr6	27243037	27243038	0.000106785	0.0005	71
chr6	27356706	27356707	0.000139946	0.0003	72
chr6	27777117	27777118	3.20686e-05	0.0008	43
chr6	28193069	28193070	0.00811956	0.0005	69
chr6	28458228	28458229	0.000703752	0.001	72
chr6	35107925	35107926	0.000145127	0.0006	61
chr6	35400102	35400103	7.55001e-05	0.0002	41
chr6	35466109	35466110	0.00113516	0.0007	52
chr6	36253080	36253081	5.95116e-05	0.0003	69
chr6	36253086	36253087	7.83236e-06	0.0009	68
chr6	36795302	36795303	1.97426e-05	0.0004	57
chr6	36854140	36854141	3.47668e-05	0.0001	72
chr6	37799273	37799274	0.00015139	0.0007	69
chr6	38122693	38122694	9.414e-06	0	38
chr6	39822985	39822986	1.85465e-05	0.0004	55
chr6	39833319	39833320	6.81346e-05	0.0009	33
chr6	40722514	40722515	7.92948e-06	0.0003	46
chr6	41472437	41472438	0.000261211	0.0001	69
chr6	42018339	42018340	0.000398519	0.0003	71
chr6	42145932	42145933	9.55277e-06	0.0003	60
chr6	42516146	42516147	0.000543815	0.0009	48
chr6	43477497	43477498	1.54057e-06	0.0001	72
chr6	44026468	44026469	7.17952e-06	0.0002	59
chr6	44042153	44042154	0.000122383	0.001	67
chr6	44094180	44094181	0.00217074	0.0006	45
chr6	44443836	44443837	0.00086757	0.0003	54
chr6	51848421	51848422	0.000918135	0.0009	46
chr6	52149467	52149468	0.000191046	0.0008	71
chr6	52149702	52149703	0.00382834	0.0002	69
chr6	52704380	52704381	1.58893e-05	0	56
chr6	55533610	55533611	1.47476e-06	0	57
chr6	56235264	56235265	2.0014e-06	0.0002	50
chr6	74276861	74276862	2.26035e-07	0.0001	47
chr6	76311401	76311402	0.0089526	0.0004	70
chr6	76644639	76644640	0.00111183	0.0005	72
chr6	79788158	79788159	0.0133876	0.0009	67
chr6	84743614	84743615	0.000320992	0.0001	69
chr6	85472526	85472527	1.68449e-05	0.0007	41
chr6	85474469	85474470	0.000292339	0.0005	72
chr6	86388633	86388634	0.000834166	0.0009	72
chr6	87647335	87647336	0.000344307	0.0008	72
chr6	90529409	90529410	0.00269781	0.0008	72
chr6	90995123	90995124	7.21379e-06	0.0008	56
chr6	91983546	91983547	1.86142e-05	0.0006	54
chr6	99282852	99282853	5.83439e-05	0.0006	72
chr6	100055089	100055090	0.000329873	0.0002	68
chr6	101849820	101849821	3.31835e-05	0.0002	70
chr6	106960935	106960936	0.000263904	0.001	71
chr6	108488030	108488031	9.31368e-06	0.0002	72
chr6	108489280	108489281	1.79439e-07	0.0003	51
chr6	108615805	108615806	4.42178e-05	0.0005	72
chr6	108912543	108912544	6.8831e-05	0.0005	44
chr6	108931650	108931651	6.08406e-06	0.0008	38
chr6	111803410	111803411	0.00034447	0	72
chr6	111940390	111940391	1.58208e-06	0.0002	38
chr6	112302462	112302463	2.33501e-05	0.001	55
chr6	114179774	114179775	1.50002e-06	0	72
chr6	116421993	116421994	0.00271434	0.0002	71
chr6	116692867	116692868	0.00328706	0.0001	72
chr6	116783624	116783625	2.21644e-05	0.0002	71
chr6	117086552	117086553	4.47299e-06	0.0001	69
chr6	118972004	118972005	0.000148722	0	72
chr6	125684776	125684777	3.68478e-05	0.001	72
chr6	127440486	127440487	9.77316e-06	0.0006	72
chr6	134176521	134176522	0.000358125	0.001	61
chr6	134273289	134273290	1.89641e-05	0.0002	72
chr6	137810317	137810318	0.00129123	0.0005	65
chr6	138026592	138026593	0.00124652	0.0008	64
chr6	140529692	140529693	2.57062e-05	0.0002	38
chr6	143167173	143167174	2.22859e-05	0	64
chr6	144607731	144607732	7.90481e-05	0.0008	72
chr6	149775389	149775390	7.39294e-05	0.0008	60
chr6	149865657	149865658	0.00104494	0.0005	39
chr6	150037432	150037433	0.000543427	0.0002	50
chr6	150246639	150246640	1.42041e-05	0.001	63
chr6	151561611	151561612	7.59512e-05	0.0007	70
chr6	152086132	152086133	0.000137763	0.0006	49
chr6	152129236	152129237	0.000262752	0.0003	71
chr6	153304769	153304770	0.00221873	0.0004	71
chr6	154831256	154831257	1.78775e-05	0.0004	72
chr6	155231106	155231107	0.0006688	0.0008	49
chr6	155231116	155231117	9.27064e-05	0.001	42
chr6	157800942	157800943	6.97463e-05	0.0002	71
chr6	159291230	159291231	0.000261148	0.0004	67
chr6	160769124	160769125	0.000221182	0.0002	65
chr6	163148888	163148889	0.000489729	0.0007	68
chr6	165462958	165462959	0.000106987	0.0002	47
chr6	166076931	166076932	0.00129565	0.0009	71
chr6	166263737	166263738	6.86621e-05	0	60
chr6	166511577	166511578	1.5311e-05	0.0005	72
chr6	166797090	166797091	0.000348251	0.0003	71
chr6	167171105	167171106	0.0001851	0.0003	46
chr6	167412464	167412465	0.00209714	0.0001	71
chr6	168480520	168480521	2.28788e-05	0.0007	65
chr6	169542180	169542181	5.4151e-05	0.0008	60
chr6	170599286	170599287	0.00079363	0.0005	57
chr6	170606104	170606105	0.000358223	0.0006	63
chr7	416402	416403	0.000612807	0.0008	61
chr7	504561	504562	1.39723e-06	0.001	45
chr7	561147	561148	5.51529e-05	0.001	61
chr7	1094320	1094321	0.000150398	0.0006	43
chr7	1121929	1121930	2.91884e-05	0.0004	51
chr7	1216956	1216957	0.000153138	0.001	50
chr7	1954097	1954098	3.31707e-08	0.0003	41
chr7	2149970	2149971	0.00026709	0.0006	34
chr7	2272765	2272766	2.94781e-05	0.0002	72
chr7	2281457	2281458	0.00883298	0.0005	71
chr7	2527288	2527289	3.12407e-08	0	44
chr7	2669502	2669503	4.64797e-07	0.0006	61
chr7	5117573	5117574	7.70629e-06	0.001	37
chr7	5464334	5464335	0.0161742	0.0004	70
chr7	5674439	5674440	7.15173e-05	0.0003	54
chr7	5718147	5718148	9.56416e-06	0.0001	59
chr7	6357390	6357391	1.42836e-07	0.0009	48
chr7	6357664	6357665	1.66526e-05	0.0002	43
chr7	6362668	6362669	0.000251143	0.0008	65
chr7	6388790	6388791	0.0122285	0.0005	29
chr7	8482299	8482300	5.72459e-05	0.0005	72
chr7	18126102	18126103	0.000940926	0.0001	70
chr7	19152703	19152704	1.47955e-05	0.0005	53
chr7	23719985	23719986	0.0108264	0.001	70
chr7	23720306	23720307	0.0415545	0.0006	72
chr7	25889061	25889062	6.39038e-06	0.0008	53
chr7	27179312	27179313	2.85159e-05	0.0001	41
chr7	27192214	27192215	8.03643e-05	0.0005	66
chr7	27222976	27222977	1.47753e-05	0.0005	72
chr7	27404552	27404553	2.47466e-08	0.0003	56
chr7	28449363	28449364	6.96222e-06	0.0008	72
chr7	29448843	29448844	2.30681e-05	0.0009	42
chr7	30066256	30066257	0.00025876	0.0001	72
chr7	30795206	30795207	4.16592e-07	0.0008	58
chr7	30954512	30954513	3.63886e-05	0	55
chr7	35292893	35292894	0.00128154	0.0004	67
chr7	36193928	36193929	1.37469e-07	0.0005	59
chr7	36429971	36429972	0.000230346	0.0001	72
chr7	37252350	37252351	1.73436e-06	0	48
chr7	38218349	38218350	0.000288665	0.0004	71
chr7	41744986	41744987	0.000116558	0.001	72
chr7	41745232	41745233	1.11007e-05	0.0005	72
chr7	42147423	42147424	1.79214e-06	0.0007	53
chr7	42951131	42951132	1.49611e-05	0	71
chr7	42951881	42951882	0.000339315	0.0006	72
chr7	43966117	43966118	0.00107603	0.0005	72
chr7	43966428	43966429	2.28355e-05	0.0001	71
chr7	44924641	44924642	9.67851e-05	0.0009	72
chr7	47354582	47354583	1.76456e-05	0.0006	51
chr7	47354632	47354633	1.24215e-08	0.0004	54
chr7	47500282	47500283	8.56192e-06	0.0005	51
chr7	48018816	48018817	0.00889394	0.0005	71
chr7	48129746	48129747	1.31159e-05	0.0002	52
chr7	50244095	50244096	0.000396033	0.0007	50
chr7	50423483	50423484	0.000162484	0.0006	48
chr7	50860483	50860484	0.000255138	0.001	72
chr7	54825873	54825874	0.000469566	0.0008	47
chr7	55433469	55433470	0.00261699	0.0002	70
chr7	56147285	56147286	8.39419e-06	0.0003	51
chr7	63360365	63360366	0.00033421	0.001	44
chr7	64342980	64342981	3.78937e-07	0	69
chr7	64343667	64343668	0.000325453	0.0007	42
chr7	65196563	65196564	0.000210349	0.001	66
chr7	70096274	70096275	1.90952e-05	0.0005	37
chr7	70158793	70158794	0.000221225	0.0008	68
chr7	73507152	73507153	1.66915e-07	0.0001	63
chr7	73625310	73625311	2.10271e-06	0.0002	34
chr7	75567469	75567470	1.11217e-08	0.0002	59
chr7	75567480	75567481	5.78634e-08	0.0003	51
chr7	79082017	79082018	5.43311e-05	0.0001	61
chr7	79084078	79084079	3.89736e-05	0	71
chr7	80276086	80276087	1.07617e-09	0.0001	54
chr7	84815712	84815713	2.98011e-05	0.0001	72
chr7	86686461	86686462	2.45432e-08	0	46
chr7	88389278	88389279	4.63003e-05	0.0003	65
chr7	90224886	90224887	1.47189e-05	0	53
chr7	92219616	92219617	0.00169087	0	69
chr7	98030212	98030213	0.00122039	0	68
chr7	98475893	98475894	0.00171317	0.0008	61
chr7	98628224	98628225	0.000561984	0.0003	71
chr7	99725690	99725691	0.000308981	0.001	63
chr7	100435074	100435075	0.000170665	0.0006	70
chr7	100826032	100826033	0.000445235	0.0004	70
chr7	100895654	100895655	0.0111188	0.0004	63
chr7	101386592	101386593	0.0028789	0.0002	71
chr7	103630600	103630601	0.000162707	0.0008	69
chr7	104624890	104624891	0.00823252	0.001	72
chr7	105494830	105494831	1.0902e-07	0	51
chr7	105494848	105494849	7.8688e-05	0.0006	39
chr7	105494853	105494854	9.44869e-07	0.0005	39
chr7	105752625	105752626	0.00333792	0	72
chr7	107301821	107301822	0.000167604	0	71
chr7	120497135	120497136	7.96766e-06	0.0003	71
chr7	120652658	120652659	0.000263017	0	69
chr7	121941521	121941522	0.00130997	0.0001	54
chr7	121941897	121941898	0.000389418	0.0006	48
chr7	127666577	127666578	3.24353e-05	0.0003	67
chr7	127671420	127671421	0.00262547	0.001	71
chr7	127671743	127671744	0.000693896	0.0005	71
chr7	128116807	128116808	1.84591e-05	0.0002	72
chr7	129589537	129589538	4.46584e-06	0.0001	64
chr7	129996621	129996622	6.14588e-06	0.0005	48
chr7	130576503	130576504	6.53065e-06	0.0007	40
chr7	134854939	134854940	0.00168143	0.0009	71
chr7	138794431	138794432	0.0154596	0.001	70
chr7	140043053	140043054	6.91929e-06	0.0003	44
chr7	141438008	141438009	0.000407737	0.0004	70
chr7	142981112	142981113	1.01041e-06	0	42
chr7	143598818	143598819	0.00978293	0.0005	67
chr7	145813982	145813983	0.000938267	0.001	72
chr7	148661205	148661206	1.68114e-05	0.0001	52
chr7	155089986	155089987	6.37263e-05	0.0006	72
chr7	155165991	155165992	0.00489571	0.0007	36
chr7	155303120	155303121	2.69656e-05	0	69
chr7	155437403	155437404	0.00372354	0	69
chr7	156433342	156433343	9.46127e-05	0.0005	72
chr7	156812906	156812907	0.0051491	0.001	66
chr8	1921640	1921641	0.0035281	0.0007	70
chr8	1983034	1983035	0.000102063	0.0001	68
chr8	4850391	4850392	3.22843e-05	0.0002	72
chr8	9278544	9278545	0.000299399	0.0002	69
chr8	10192971	10192972	0.000495323	0.0003	48
chr8	10873834	10873835	0.00251748	0.0001	71
chr8	11324303	11324304	0.0392281	0.0009	55
chr8	11422319	11422320	1.78796e-05	0.0002	72
chr8	11669777	11669778	0.00464236	0.0006	58
chr8	15095007	15095008	1.76705e-05	0.0002	41
chr8	15398195	15398196	0.000241143	0	66
chr8	17941996	17941997	0.0080641	0.0001	72
chr8	17942147	17942148	6.58887e-05	0.001	72
chr8	21882552	21882553	0.00017612	0.0005	64
chr8	23572434	23572435	0.00033907	0.0006	70
chr8	24771947	24771948	0.00177103	0.0005	69
chr8	24772260	24772261	0.000404816	0.0006	72
chr8	24772293	24772294	9.12951e-05	0.0007	72
chr8	24813639	24813640	9.34172e-05	0.0006	72
chr8	25902458	25902459	0.000461866	0.0008	72
chr8	26324008	26324009	0.000663374	0.0006	48
chr8	26485302	26485303	0.000137535	0.0006	64
chr8	27168177	27168178	0.000502267	0.001	72
chr8	27839284	27839285	5.26722e-06	0.0004	62
chr8	28258509	28258510	0.000588031	0.0007	54
chr8	28480294	28480295	0.00142397	0.0007	70
chr8	29172464	29172465	8.18983e-06	0.0007	72
chr8	29207042	29207043	0.000222766	0.0007	72
chr8	29939956	29939957	4.55393e-05	0	72
chr8	30002223	30002224	8.30828e-05	0.0003	46
chr8	37594878	37594879	3.96459e-05	0.001	72
chr8	37655641	37655642	0.000398973	0.0009	56
chr8	37707278	37707279	6.96505e-05	0.0008	71
chr8	37756665	37756666	8.94329e-05	0.0006	72
chr8	37756854	37756855	0.00812473	0.001	69
chr8	37822938	37822939	0.000442614	0.0008	67
chr8	38089630	38089631	0.00082157	0.0006	65
chr8	38288152	38288153	0.000105248	0.0006	49
chr8	38323172	38323173	0.000151028	0.001	70
chr8	41143081	41143082	1.93007e-05	0.0005	58
chr8	41685789	41685790	0.0264363	0.0002	69
chr8	41862894	41862895	8.07538e-05	0.0009	68
chr8	42997000	42997001	0.000100964	0.0008	71
chr8	49231889	49231890	0.00176751	0.0009	49
chr8	49984904	49984905	1.9632e-06	0.0004	61
chr8	53408893	53408894	0.000219229	0.0003	72
chr8	54790773	54790774	0.00317069	0.0006	64
chr8	56793167	56793168	0.000184718	0.0006	69
chr8	65289493	65289494	0.00216977	0.0007	70
chr8	65490808	65490809	0.000316156	0.0006	67
chr8	67524691	67524692	9.8846e-05	0	72
chr8	67940853	67940854	1.62997e-05	0.0004	72
chr8	70746050	70746051	5.55028e-07	0	71
chr8	72987922	72987923	3.92422e-06	0.0008	72
chr8	74790586	74790587	0.00450169	0.0007	67
chr8	86019429	86019430	0.00750171	0	68
chr8	90914985	90914986	0.0021834	0.0004	71
chr8	92082124	92082125	0.00020367	0.0002	72
chr8	92083279	92083280	0.000269716	0.0001	42
chr8	93150776	93150777	7.95579e-05	0.0003	43
chr8	95274411	95274412	0.000551867	0.0003	68
chr8	95565586	95565587	8.25518e-05	0.0003	70
chr8	95835509	95835510	0.00412791	0.001	72
chr8	96037737	96037738	0.00160417	0.0009	72
chr8	98924739	98924740	8.82053e-05	0.0007	57
chr8	101320831	101320832	8.08169e-05	0	64
chr8	102513555	102513556	1.69597e-05	0.0005	48
chr8	103668635	103668636	0.0143628	0.0004	65
chr8	103782392	103782393	1.66588e-05	0.0006	41
chr8	103818228	103818229	5.8664e-06	0.0002	48
chr8	105800468	105800469	3.71562e-05	0.001	55
chr8	106330058	106330059	1.17744e-06	0.0002	56
chr8	109260745	109260746	0.000310029	0.0007	69
chr8	121824223	121824224	0.00636438	0.0001	66
chr8	121824591	121824592	0.000210159	0.0005	40
chr8	123830598	123830599	0.000110173	0.0004	56
chr8	125220313	125220314	4.04152e-05	0.0005	54
chr8	125452661	125452662	0.000287829	0.0007	66
chr8	128750039	128750040	0.027209	0.0007	61
chr8	128751083	128751084	0.000215858	0.0008	71
chr8	131009885	131009886	5.99761e-08	0.0006	58
chr8	134142766	134142767	0.00015193	0.0009	44
chr8	134304480	134304481	3.14309e-05	0.0007	52
chr8	134465663	134465664	0.000725805	0.0008	72
chr8	134465680	134465681	0.000246267	0.0004	70
chr8	134585146	134585147	0.000272897	0.0009	72
chr8	135853523	135853524	0.0020611	0.0009	32
chr8	141229462	141229463	0.000191345	0.0009	33
chr8	142295377	142295378	1.06199e-05	0.0005	64
chr8	142309659	142309660	0.000105547	0.0001	40
chr8	142461264	142461265	5.6077e-05	0.0007	45
chr8	143557996	143557997	0.000385745	0.0008	48
chr8	144100314	144100315	0.0330572	0	71
chr8	144654698	144654699	0.00514952	0.0007	47
chr8	144679682	144679683	0.00376175	0.0007	65
chr8	144790051	144790052	4.47892e-05	0.0002	53
chr8	145025902	145025903	4.9176e-05	0.0006	68
chr8	145028059	145028060	9.70888e-05	0.0002	66
chr8	145104665	145104666	0.00023799	0.0007	69
chr8	145104995	145104996	0.000628656	0.0009	63
chr8	145133241	145133242	3.65925e-05	0	70
chr8	145138186	145138187	0.000153069	0.0008	72
chr8	145549805	145549806	1.90313e-05	0.0007	54
chr8	145653186	145653187	0.0106274	0.0008	67
chr8	146016905	146016906	0.000733949	0.0007	69
chr8	146054015	146054016	0.00012983	0.0007	57
chr8	146054880	146054881	5.98956e-05	0.0006	50
chr9	655709	655710	0.000853417	0.0005	58
chr9	4793536	4793537	0.00251599	0.0003	72
chr9	5437653	5437654	4.84395e-05	0.0005	72
chr9	13279935	13279936	0.000599823	0.001	41
chr9	15511181	15511182	0.000347623	0.0001	46
chr9	18706803	18706804	0.000345096	0.0004	68
chr9	18862039	18862040	3.16555e-05	0.0003	54
chr9	19049559	19049560	0.0108643	0.0001	68
chr9	21802254	21802255	0.00671639	0	72
chr9	21994154	21994155	0.000333509	0.0003	63
chr9	23820920	23820921	8.31213e-05	0.0002	72
chr9	33029643	33029644	4.16965e-05	0.0007	58
chr9	33140269	33140270	9.61113e-07	0.0001	60
chr9	34559411	34559412	0.000113266	0.0001	61
chr9	34591325	34591326	8.01495e-05	0.0001	58
chr9	34653120	34653121	6.33373e-05	0.0004	56
chr9	34892821	34892822	2.47929e-07	0	59
chr9	34899533	34899534	3.13235e-06	0.0001	51
chr9	34958445	34958446	0.000227603	0.0008	62
chr9	35072449	35072450	8.30185e-05	0.0009	72
chr9	35079069	35079070	8.76776e-05	0.0001	67
chr9	35748988	35748989	0.00379245	0.0001	66
chr9	35791140	35791141	0.0025535	0.0004	58
chr9	36037429	36037430	0.0135416	0.0009	72
chr9	36037736	36037737	0.000423375	0.0009	72
chr9	37034334	37034335	6.33671e-05	0.0003	68
chr9	37040454	37040455	0.000304644	0.001	42
chr9	37485834	37485835	0.00728711	0.0001	72
chr9	37801603	37801604	9.4117e-06	0.0006	72
chr9	38067767	38067768	0.000309645	0.0005	70
chr9	71395271	71395272	2.13848e-05	0.0002	72
chr9	74524647	74524648	0.000542044	0.0005	49
chr9	77567552	77567553	0.00105122	0.0005	70
chr9	77703390	77703391	0.000677021	0	71
chr9	77704139	77704140	0.0454651	0.001	71
chr9	78507005	78507006	0.0420409	0.0009	64
chr9	79521454	79521455	4.85758e-05	0	65
chr9	80055212	80055213	4.69066e-07	0.0003	43
chr9	80055277	80055278	2.72724e-07	0.0001	51
chr9	80262616	80262617	4.14125e-05	0	59
chr9	80644889	80644890	0.000147884	0.0001	67
chr9	80645191	80645192	0.000132659	0.0007	72
chr9	82186099	82186100	0.0011716	0.0009	72
chr9	82188826	82188827	6.86386e-05	0.0001	43
chr9	84302429	84302430	0.000460995	0	58
chr9	84304958	84304959	0.000398676	0.0006	68
chr9	86152476	86152477	0.00053118	0.0008	71
chr9	86755443	86755444	9.79839e-05	0.0008	58
chr9	89885743	89885744	8.58992e-07	0	61
chr9	90112590	90112591	0.000169938	0.0009	71
chr9	90340940	90340941	0.00015269	0.0003	70
chr9	91361917	91361918	9.02076e-07	0.0001	62
chr9	92290406	92290407	4.98286e-05	0.0007	58
chr9	95489867	95489868	9.31696e-05	0.0008	61
chr9	95859131	95859132	0.000751352	0.0007	70
chr9	95896916	95896917	0.000567867	0.0009	72
chr9	96214303	96214304	0.00120414	0.0009	72
chr9	96929432	96929433	0.000773335	0.0007	72
chr9	96938320	96938321	0.00043414	0.0004	46
chr9	97690133	97690134	1.06866e-05	0.0004	67
chr9	98269619	98269620	1.02165e-05	0.0001	71
chr9	98428936	98428937	2.19598e-05	0.0002	58
chr9	99145889	99145890	0.00012354	0.0004	69
chr9	100614437	100614438	0.000594473	0.0009	66
chr9	100685014	100685015	9.85044e-05	0.0008	72
chr9	101761509	101761510	5.25883e-06	0.0006	52
chr9	103361209	103361210	6.66153e-05	0.0003	72
chr9	103792152	103792153	0.00019022	0.0009	71
chr9	107020944	107020945	0.000366338	0.0008	44
chr9	108177862	108177863	8.12835e-06	0.0006	72
chr9	109049796	109049797	3.0733e-06	0.0003	47
chr9	110187803	110187804	2.19954e-05	0.0003	68
chr9	110251167	110251168	0.000707853	0.0005	71
chr9	110251292	110251293	8.96819e-05	0.0003	69
chr9	111695952	111695953	9.53104e-06	0.0001	72
chr9	111774712	111774713	0.00012052	0.0009	71
chr9	112829378	112829379	0.000328565	0.0003	66
chr9	115821889	115821890	3.0448e-05	0	61
chr9	116138997	116138998	0.00803121	0.0006	69
chr9	116359601	116359602	0.00034474	0.0005	66
chr9	116916968	116916969	0.00021827	0.0001	28
chr9	117880318	117880319	7.33555e-05	0.0006	72
chr9	120175887	120175888	7.32933e-05	0.001	72
chr9	123963323	123963324	1.41633e-05	0.0006	72
chr9	124089100	124089101	6.5576e-05	0.001	43
chr9	124463712	124463713	1.6095e-07	0	45
chr9	124514147	124514148	5.70417e-05	0.0006	69
chr9	124855818	124855819	0.0444228	0.001	68
chr9	124922080	124922081	0.000154957	0.0004	69
chr9	125127233	125127234	9.4586e-06	0.0004	39
chr9	126136035	126136036	3.55889e-05	0.001	59
chr9	126136038	126136039	1.49292e-05	0.0002	59
chr9	129169657	129169658	3.36445e-06	0.0009	63
chr9	129169681	129169682	2.443e-05	0.001	51
chr9	129393512	129393513	0.000144858	0	57
chr9	130055800	130055801	0.00014097	0.0001	25
chr9	130374379	130374380	0.031275	0.0002	66
chr9	130683433	130683434	0.000925481	0.0004	56
chr9	130693969	130693970	3.17758e-06	0.0009	50
chr9	130694054	130694055	3.14616e-06	0	45
chr9	130731427	130731428	0.00016218	0.0007	31
chr9	130824870	130824871	4.8037e-07	0.0005	52
chr9	130965303	130965304	0.000107118	0.0005	63
chr9	131008320	131008321	7.86353e-06	0.0003	28
chr9	131873480	131873481	0.000143399	0.0008	72
chr9	132369983	132369984	3.91231e-05	0.0003	71
chr9	132459727	132459728	0.00046645	0.0001	68
chr9	132524347	132524348	5.77643e-05	0.0009	53
chr9	133922345	133922346	1.2975e-05	0.0008	72
chr9	134581438	134581439	5.20622e-06	0.001	56
chr9	134955046	134955047	2.51989e-05	0.0007	71
chr9	135989245	135989246	5.81324e-06	0.0001	55
chr9	136235796	136235797	0.000608254	0.001	56
chr9	136603780	136603781	0.000387471	0.0007	48
chr9	136603946	136603947	2.84521e-06	0.0009	53
chr9	136857244	136857245	0.00226318	0.0006	71
chr9	136922377	136922378	0.00011219	0.0008	64
chr9	137215772	137215773	5.80913e-05	0.0007	46
chr9	137258822	137258823	1.24897e-05	0	48
chr9	137261863	137261864	4.24757e-05	0.0001	64
chr9	137284708	137284709	0.000172431	0.0008	64
chr9	137978857	137978858	0.000151493	0.0009	64
chr9	138797637	138797638	0.00047056	0.0009	54
chr9	139239916	139239917	1.1608e-07	0.0009	52
chr9	139286615	139286616	7.36333e-05	0.0004	63
chr9	139287545	139287546	3.82988e-06	0.0003	62
chr9	139334729	139334730	2.85501e-06	0	50
chr9	139426233	139426234	6.66924e-06	0.0002	40
chr9	139438348	139438349	0.000106067	0.0006	64
chr9	139561719	139561720	0.00082722	0.0008	46
chr9	139980457	139980458	0.00119884	0.0004	72
chr9	140117280	140117281	0.000351397	0.0008	72
chr9	140164223	140164224	0.000435411	0.0007	61
chr10	180688	180689	0.00136187	0.0005	72
chr10	537113	537114	0.000351007	0.0009	57
chr10	671007	671008	2.07442e-10	0.0002	60
chr10	671019	671020	2.84966e-09	0.0007	58
chr10	1102202	1102203	0.000505149	0.0007	72
chr10	3789934	3789935	0.000185633	0.0007	35
chr10	4116844	4116845	9.26383e-06	0.001	55
chr10	6018207	6018208	5.71158e-05	0.0009	45
chr10	6605133	6605134	1.49257e-05	0.0007	34
chr10	7589956	7589957	8.52852e-07	0.0003	60
chr10	8077080	8077081	0.000168068	0.0003	62
chr10	12095793	12095794	3.88487e-05	0.0005	41
chr10	13203769	13203770	9.11845e-05	0.0009	69
chr10	13392083	13392084	6.96612e-05	0.0008	72
chr10	14223470	14223471	6.6278e-05	0.0003	52
chr10	14607680	14607681	7.37773e-05	0.0008	56
chr10	14791641	14791642	8.00599e-09	0	30
chr10	16563412	16563413	2.20312e-05	0.0008	71
chr10	21461720	21461721	0.00171539	0.0005	57
chr10	21823826	21823827	0.00385872	0.0003	68
chr10	25012769	25012770	0.0087809	0	63
chr10	26986857	26986858	0.00194469	0.0006	68
chr10	27702632	27702633	3.5897e-06	0.0008	46
chr10	28034415	28034416	0.000220629	0.0001	71
chr10	31909428	31909429	0.000153867	0.001	30
chr10	32201934	32201935	3.9674e-06	0.0002	47
chr10	33950828	33950829	1.16293e-07	0.0009	51
chr10	33950863	33950864	6.35793e-10	0	47
chr10	33964854	33964855	0.000258852	0.001	41
chr10	34828959	34828960	3.07465e-05	0.0001	53
chr10	34829122	34829123	1.31427e-05	0.0004	58
chr10	35736722	35736723	0.000354282	0.0002	66
chr10	35858454	35858455	3.20972e-05	0.0005	50
chr10	43048431	43048432	0.00010946	0.0002	71
chr10	43279048	43279049	8.72423e-06	0.0003	47
chr10	43932164	43932165	0.00122941	0.0004	69
chr10	44402261	44402262	0.000116307	0.0007	60
chr10	44516366	44516367	1.06389e-05	0.0005	56
chr10	45477819	45477820	1.98369e-05	0.0003	54
chr10	48354781	48354782	0.00870946	0.0004	67
chr10	50189617	50189618	0.0042105	0.001	72
chr10	50821068	50821069	4.71852e-05	0.0005	72
chr10	53459258	53459259	0.000428792	0.0007	71
chr10	60029290	60029291	0.00209129	0.0004	71
chr10	65355095	65355096	1.40106e-05	0.0008	47
chr10	65471328	65471329	2.6876e-05	0	54
chr10	68686197	68686198	0.000169467	0.0009	69
chr10	69834849	69834850	0.00725663	0	68
chr10	70091391	70091392	0.00259053	0.0001	69
chr10	71226835	71226836	2.69768e-06	0.0003	55
chr10	71869169	71869170	3.86758e-05	0.0003	53
chr10	72647235	72647236	0.00037156	0.0008	61
chr10	73307729	73307730	1.58557e-09	0.0009	57
chr10	73724251	73724252	0.00147609	0.0006	70
chr10	74187046	74187047	7.38066e-05	0.001	48
chr10	75757992	75757993	0.00400345	0.0006	71
chr10	80829185	80829186	0.00755782	0.0006	69
chr10	80861717	80861718	0.000186212	0.0008	55
chr10	81167525	81167526	9.08006e-06	0.0004	60
chr10	81167766	81167767	7.94992e-09	0.0003	58
chr10	81172182	81172183	5.85162e-05	0.0006	62
chr10	82169058	82169059	0.00448438	0.0009	42
chr10	82171261	82171262	2.4998e-07	0.0002	59
chr10	82253498	82253499	4.69831e-07	0.0001	25
chr10	88013023	88013024	9.83376e-07	0	58
chr10	88516909	88516910	0.000487257	0.0002	67
chr10	90342996	90342997	1.45838e-05	0.0008	72
chr10	90967124	90967125	8.69535e-06	0	72
chr10	91405800	91405801	0.000574812	0.0005	52
chr10	93847593	93847594	4.37893e-05	0.0002	67
chr10	94051094	94051095	0.00228524	0.0008	68
chr10	94147223	94147224	0.00123268	0.0006	60
chr10	95327019	95327020	5.4716e-05	0.0008	72
chr10	95462455	95462456	0.000199065	0.0001	72
chr10	95654107	95654108	0.00621631	0.0007	70
chr10	98955930	98955931	0.000578119	0.0001	70
chr10	99446936	99446937	0.00106336	0.0002	70
chr10	99894749	99894750	0.00255291	0.0002	70
chr10	100027073	100027074	7.2348e-05	0.0008	60
chr10	102289728	102289729	0.00805288	0.0001	66
chr10	102567936	102567937	0.000353654	0.0001	51
chr10	102672227	102672228	5.94649e-05	0.0001	72
chr10	102757384	102757385	0.00498834	0.0008	68
chr10	102823333	102823334	1.15676e-06	0.0001	36
chr10	103371150	103371151	3.68298e-05	0.001	26
chr10	104000506	104000507	0.000113322	0.0005	41
chr10	104181237	104181238	3.37154e-05	0.0007	71
chr10	104404758	104404759	0.000333862	0.0006	72
chr10	104408336	104408337	0.000534257	0.0008	46
chr10	104438786	104438787	6.71923e-08	0.0002	50
chr10	104533998	104533999	5.86873e-05	0.0004	47
chr10	104953167	104953168	3.76046e-05	0	70
chr10	105037930	105037931	0.000302598	0.0004	66
chr10	105041668	105041669	5.52445e-05	0.0009	72
chr10	106051415	106051416	0.000494114	0	68
chr10	111643850	111643851	4.40591e-05	0.0001	52
chr10	112113187	112113188	5.35457e-05	0.001	62
chr10	112113394	112113395	1.60316e-06	0	40
chr10	115614602	115614603	0.00139452	0.0008	71
chr10	115860851	115860852	0.000278449	0.0006	72
chr10	115999054	115999055	0.000443351	0.0002	72
chr10	118033068	118033069	9.4133e-05	0.001	67
chr10	118466031	118466032	0.000440081	0.0006	62
chr10	120570595	120570596	2.70628e-06	0.0003	54
chr10	120788433	120788434	6.06984e-05	0.0006	58
chr10	120790380	120790381	0.000531389	0.0008	72
chr10	123428013	123428014	0.000434785	0	65
chr10	124133484	124133485	6.38851e-06	0.0003	72
chr10	126348939	126348940	4.31549e-05	0	70
chr10	126432588	126432589	2.27315e-05	0.0001	72
chr10	126746409	126746410	1.21923e-05	0.0006	68
chr10	127408108	127408109	0.000716648	0.0001	71
chr10	127914453	127914454	1.57685e-05	0.0007	55
chr10	130339677	130339678	5.87979e-05	0.0001	71
chr10	131748428	131748429	7.74437e-05	0.0001	68
chr10	131767708	131767709	0.00064905	0.0007	57
chr10	131934782	131934783	0.00175458	0.0009	70
chr10	132139962	132139963	7.64204e-05	0.0008	46
chr10	133482721	133482722	3.12629e-05	0.0004	50
chr10	133658065	133658066	1.96232e-05	0.0004	62
chr10	133658080	133658081	5.26638e-07	0.0002	62
chr10	133961320	133961321	8.40899e-05	0.0003	48
chr10	134322334	134322335	7.78555e-05	0.001	44
chr10	134527849	134527850	9.31326e-06	0.0001	39
chr10	134536472	134536473	5.43945e-05	0.0001	42
chr10	134536502	134536503	4.6736e-06	0.0003	49
chr10	134607546	134607547	1.30094e-05	0.0007	51
chr10	135334038	135334039	6.56775e-06	0.0002	72
chr11	809292	809293	1.67822e-05	0.0004	72
chr11	810515	810516	0.00360365	0.0005	62
chr11	2130602	2130603	9.31171e-06	0.0002	58
chr11	2720218	2720219	0.00206066	0.0006	52
chr11	2858265	2858266	2.38651e-05	0.0007	46
chr11	3182119	3182120	0.000516868	0.0009	52
chr11	3182160	3182161	9.47444e-06	0.0002	64
chr11	3818531	3818532	0.00197568	0	66
chr11	3819247	3819248	0.00122533	0	69
chr11	6341447	6341448	7.23006e-06	0.0001	72
chr11	7272876	7272877	0.000196689	0.0001	70
chr11	8091306	8091307	0.000440427	0.0005	49
chr11	8933415	8933416	0.00192202	0	66
chr11	9634668	9634669	0.000332441	0.001	51
chr11	9779794	9779795	0.0136391	0.001	70
chr11	10328266	10328267	8.67913e-06	0.0002	62
chr11	10328278	10328279	0.000228671	0.0008	69
chr11	10328311	10328312	1.15192e-07	0.0008	68
chr11	10955535	10955536	0.000322781	0.0006	72
chr11	15672200	15672201	0.000505366	0.0009	69
chr11	16919325	16919326	4.80602e-05	0.0002	58
chr11	18656290	18656291	2.82515e-05	0.0002	72
chr11	18743051	18743052	9.22908e-05	0	70
chr11	19367982	19367983	1.74413e-05	0.0002	72
chr11	20153951	20153952	0.00107351	0.0002	71
chr11	20902732	20902733	0.00038153	0.0005	38
chr11	22363206	22363207	0.000260197	0.0008	67
chr11	27740193	27740194	8.58842e-05	0.0008	67
chr11	32455254	32455255	0.00035807	0.0009	65
chr11	35639276	35639277	0.000583834	0.0002	68
chr11	35641324	35641325	0.000192675	0.0005	72
chr11	35965868	35965869	0.000489573	0.0002	72
chr11	36153453	36153454	0.000529208	0.0002	64
chr11	43380155	43380156	0.000156097	0.0008	70
chr11	43965110	43965111	7.07112e-05	0.0005	72
chr11	44795499	44795500	2.16839e-05	0.001	45
chr11	44968050	44968051	0.000299786	0.0006	52
chr11	45361886	45361887	2.12543e-05	0.0003	71
chr11	46126960	46126961	6.01963e-06	0.0005	58
chr11	46698996	46698997	1.09696e-05	0.0002	61
chr11	47594681	47594682	2.02191e-06	0.0007	53
chr11	47788646	47788647	0.00196214	0.001	70
chr11	47788679	47788680	0.00123121	0.0002	70
chr11	48103101	48103102	5.98242e-07	0.0006	57
chr11	57083230	57083231	0.0129459	0.001	10
chr11	57192432	57192433	0.000353503	0.0007	63
chr11	57281740	57281741	5.02205e-05	0.0001	70
chr11	57298084	57298085	5.60304e-05	0.0003	72
chr11	57434913	57434914	0.00350476	0	57
chr11	59382818	59382819	0.000594849	0.0006	72
chr11	59578299	59578300	0.000186298	0.0005	70
chr11	60678695	60678696	1.03548e-09	0	42
chr11	61596755	61596756	0.000201045	0.001	72
chr11	62432381	62432382	0.0335497	0.0008	70
chr11	62439681	62439682	2.80247e-05	0.0002	71
chr11	62446561	62446562	0.0260854	0.0003	65
chr11	62599933	62599934	0.0102645	0.0005	70
chr11	62600509	62600510	6.59165e-07	0.0006	42
chr11	62693530	62693531	4.73388e-07	0.0004	50
chr11	62693577	62693578	2.25038e-05	0.0003	61
chr11	62693619	62693620	9.0789e-05	0.001	62
chr11	62752264	62752265	0.000115938	0.0009	49
chr11	64037091	64037092	0.000759891	0.0001	72
chr11	64052678	64052679	0.00613018	0.0003	72
chr11	64146446	64146447	6.05483e-06	0.0005	42
chr11	64815174	64815175	4.46362e-05	0.0005	65
chr11	64851380	64851381	0.0108952	0.0009	68
chr11	64878954	64878955	0.00438218	0.0006	59
chr11	65158638	65158639	5.07774e-06	0.0004	54
chr11	65184450	65184451	0.000651898	0.0005	69
chr11	65210016	65210017	2.95509e-05	0.0002	47
chr11	65264490	65264491	0.000452995	0.0008	70
chr11	65419594	65419595	0.000115086	0.0003	25
chr11	65419722	65419723	0.000417158	0	44
chr11	65547646	65547647	8.91682e-06	0.0004	69
chr11	65658826	65658827	0.00027553	0.0005	71
chr11	66335731	66335732	0.000487876	0.0009	71
chr11	67420065	67420066	6.13133e-05	0.0002	66
chr11	67785019	67785020	2.82301e-07	0.0002	47
chr11	68140904	68140905	0.000358859	0.0005	54
chr11	68148679	68148680	1.03914e-06	0.0005	37
chr11	68181348	68181349	8.45049e-05	0.0001	65
chr11	68658383	68658384	0.000374348	0.001	51
chr11	69704818	69704819	0.000124226	0.0005	50
chr11	69707836	69707837	0.000123013	0.0003	51
chr11	69707909	69707910	0.00160651	0.0001	41
chr11	70917157	70917158	1.93713e-05	0	42
chr11	71255210	71255211	2.41907e-06	0.0008	37
chr11	71934762	71934763	0.00343725	0.0001	72
chr11	71947663	71947664	1.31181e-07	0	56
chr11	73018424	73018425	6.63709e-05	0.0001	64
chr11	75480705	75480706	5.88263e-05	0.0008	57
chr11	75786020	75786021	1.5084e-07	0.0001	52
chr11	75936222	75936223	1.57038e-06	0.0002	35
chr11	75945678	75945679	0.000131626	0.0007	62
chr11	76381260	76381261	7.60392e-06	0	71
chr11	76495629	76495630	0.000468421	0.0008	71
chr11	76504151	76504152	7.58225e-05	0.0003	71
chr11	77774982	77774983	0.00210837	0.0009	62
chr11	77776607	77776608	3.99841e-05	0.0002	62
chr11	77850626	77850627	0.000117724	0.001	72
chr11	77899141	77899142	0.0398265	0.0003	70
chr11	78954919	78954920	2.05358e-05	0.0004	51
chr11	79204887	79204888	0.000977802	0.001	72
chr11	82783003	82783004	0.00956474	0.0002	72
chr11	86689491	86689492	1.97912e-09	0.0002	52
chr11	88071135	88071136	0.00322663	0.0001	57
chr11	94474530	94474531	8.91612e-05	0.0005	72
chr11	95524040	95524041	0.000416138	0.0002	72
chr11	98890671	98890672	1.79525e-05	0.0002	53
chr11	100551902	100551903	1.27171e-07	0.0008	53
chr11	107992363	107992364	0.000176721	0.0008	70
chr11	108464061	108464062	0.0018786	0.0004	71
chr11	111608514	111608515	9.96073e-06	0.0004	55
chr11	111608660	111608661	1.40891e-06	0.0002	48
chr11	112832525	112832526	1.48005e-05	0.0003	71
chr11	113962661	113962662	3.30341e-05	0.0006	67
chr11	114068531	114068532	6.88925e-06	0.0008	50
chr11	114310156	114310157	0.0011248	0.0004	72
chr11	116147580	116147581	1.59834e-07	0.0001	65
chr11	117746912	117746913	0.00010107	0.0006	68
chr11	118015879	118015880	9.36124e-05	0.0004	47
chr11	122310665	122310666	1.16801e-05	0.0008	58
chr11	123008311	123008312	2.83041e-07	0.0001	59
chr11	123008341	123008342	5.5716e-07	0.001	58
chr11	123008414	123008415	1.77147e-05	0.0008	56
chr11	123448701	123448702	8.48847e-05	0.0007	34
chr11	123500044	123500045	0.000227419	0.0008	69
chr11	124539545	124539546	3.50695e-05	0	64
chr11	124823462	124823463	0.00016232	0.0009	53
chr11	125036458	125036459	5.01368e-05	0.0001	68
chr11	125218905	125218906	0.000156947	0.0006	71
chr11	125365808	125365809	5.68747e-06	0	69
chr11	125386885	125386886	0.000380972	0	49
chr11	126080928	126080929	0.000565766	0.0008	70
chr11	129765052	129765053	2.53351e-05	0.0005	72
chr11	131123863	131123864	0.00154686	0.0007	68
chr11	131997580	131997581	0.000272846	0.0001	32
chr11	133657827	133657828	6.90429e-06	0	69
chr11	133657990	133657991	1.19739e-06	0.0008	58
chr11	133995222	133995223	2.11986e-05	0.0007	60
chr11	134453952	134453953	0.000132495	0.0002	62
chr12	248470	248471	6.08662e-05	0.0005	68
chr12	248662	248663	0.000768322	0.0009	70
chr12	648328	648329	2.22832e-05	0.0007	66
chr12	1099231	1099232	2.93028e-05	0.0004	50
chr12	2162661	2162662	0.0292958	0.0001	72
chr12	3067888	3067889	0.000123341	0.0002	72
chr12	4379504	4379505	0.00028526	0.001	72
chr12	5018176	5018177	0.000271486	0.0009	72
chr12	6309503	6309504	0.00223327	0.001	70
chr12	6494403	6494404	7.91758e-06	0.0007	42
chr12	6662407	6662408	4.98151e-05	0	64
chr12	6833487	6833488	0.0370526	0.0005	69
chr12	8088790	8088791	0.00289503	0.0005	61
chr12	11975523	11975524	8.3173e-06	0	60
chr12	12031125	12031126	5.11343e-05	0.0004	37
chr12	13254605	13254606	0.000257659	0.0005	65
chr12	13360540	13360541	0.000283029	0.0003	40
chr12	13430561	13430562	1.80802e-05	0.0001	64
chr12	24567471	24567472	0.00129758	0.0007	38
chr12	27379433	27379434	7.80583e-05	0.0003	41
chr12	27397300	27397301	0.000255438	0.0001	71
chr12	28122438	28122439	0.000269692	0.0007	70
chr12	32702788	32702789	2.95693e-10	0.0002	46
chr12	40499078	40499079	0.000702572	0.0009	72
chr12	45270394	45270395	1.78762e-05	0.0001	66
chr12	45270541	45270542	7.50792e-05	0.0005	63
chr12	48134141	48134142	2.41044e-06	0	51
chr12	49246080	49246081	0.00875234	0.0002	70
chr12	49373009	49373010	0.000680914	0.0004	68
chr12	49525189	49525190	0.0126047	0.0006	68
chr12	49942787	49942788	0.000258754	0.0002	70
chr12	49942796	49942797	4.95701e-07	0.0001	71
chr12	49943427	49943428	0.000340761	0.0006	41
chr12	50202254	50202255	0.000171713	0.0006	51
chr12	50499964	50499965	0.000138656	0.0009	59
chr12	51158720	51158721	0.000142781	0.0005	72
chr12	54414765	54414766	0.00018716	0.0002	53
chr12	54540934	54540935	2.93148e-05	0.0007	47
chr12	54673526	54673527	0.00114057	0.0007	72
chr12	56101460	56101461	2.49042e-05	0.0002	68
chr12	56584086	56584087	0.000143495	0	72
chr12	56695082	56695083	4.29053e-06	0.0001	43
chr12	57335615	57335616	0.000983763	0.0009	45
chr12	57985035	57985036	0.0022704	0.0008	72
chr12	58138374	58138375	3.67775e-05	0.0004	69
chr12	59314118	59314119	4.10949e-05	0.0007	71
chr12	63026053	63026054	0.000448411	0.0005	72
chr12	65081683	65081684	1.96367e-05	0.0002	50
chr12	65672378	65672379	0.0075025	0.0009	67
chr12	66501452	66501453	6.12339e-06	0.0003	65
chr12	68352059	68352060	5.14692e-09	0	27
chr12	72666145	72666146	4.31893e-05	0.0005	71
chr12	72666814	72666815	0.000177968	0.0001	72
chr12	72666850	72666851	9.59108e-06	0.0002	72
chr12	72917714	72917715	0.000139361	0.0004	38
chr12	75784962	75784963	0.00035571	0.0008	72
chr12	79258922	79258923	3.29451e-05	0.0005	72
chr12	80084722	80084723	0.000201496	0.0003	64
chr12	80085218	80085219	0.000317584	0.0007	69
chr12	88389590	88389591	0.000273032	0.0008	71
chr12	91505402	91505403	3.47191e-06	0.0003	45
chr12	93984909	93984910	0.000462658	0.0008	67
chr12	96471968	96471969	8.35419e-05	0.001	43
chr12	96471977	96471978	2.18862e-05	0.0008	47
chr12	96883694	96883695	0.000548019	0	17
chr12	98897277	98897278	0.00180574	0.0004	72
chr12	98987595	98987596	0.00944132	0.001	72
chr12	98989002	98989003	1.15071e-05	0.0005	66
chr12	99037997	99037998	0.0250316	0.0001	70
chr12	100967263	100967264	0.000157385	0.0005	72
chr12	104532487	104532488	1.5657e-05	0.0001	39
chr12	106979924	106979925	4.60367e-05	0.0005	72
chr12	106980309	106980310	4.12618e-05	0.0006	72
chr12	107994341	107994342	0.00205521	0.0001	51
chr12	108039517	108039518	0.000973601	0.0006	52
chr12	108039530	108039531	3.18573e-05	0.0008	52
chr12	108169245	108169246	7.8629e-05	0.0006	72
chr12	109105817	109105818	1.008e-05	0.0002	50
chr12	109273816	109273817	8.63613e-05	0.0008	45
chr12	109882263	109882264	7.01344e-05	0.0003	47
chr12	110051661	110051662	2.34407e-05	0.0006	52
chr12	110983707	110983708	0.000102704	0.0001	52
chr12	111020289	111020290	0.0129521	0.0009	72
chr12	111463746	111463747	1.87748e-05	0.0006	45
chr12	111848124	111848125	6.93005e-06	0.0009	42
chr12	112452216	112452217	2.16585e-05	0.0008	40
chr12	113587483	113587484	1.78385e-05	0.001	67
chr12	113902196	113902197	0.000403612	0.0005	70
chr12	113913031	113913032	0.000432488	0.0008	71
chr12	114846751	114846752	3.10941e-06	0	70
chr12	114877127	114877128	7.90839e-05	0.0001	64
chr12	115108282	115108283	4.77677e-05	0.0005	40
chr12	117939489	117939490	8.2355e-07	0	28
chr12	118227823	118227824	6.51569e-06	0	45
chr12	118541921	118541922	0.0107545	0.0003	70
chr12	120525525	120525526	2.76648e-05	0.0005	52
chr12	120554119	120554120	0.000481644	0.0002	70
chr12	120740166	120740167	0.0041685	0.0003	67
chr12	121124160	121124161	0.000350254	0.0007	71
chr12	122150719	122150720	0.000183957	0.0004	70
chr12	122327025	122327026	3.04924e-05	0.0004	72
chr12	122984825	122984826	0.00500444	0.0009	72
chr12	123326461	123326462	1.3231e-05	0.0003	42
chr12	123352774	123352775	3.99582e-05	0.001	48
chr12	123380661	123380662	0.00175587	0.0003	72
chr12	123402648	123402649	0.000458412	0	66
chr12	123849020	123849021	0.0032002	0.0002	60
chr12	123873185	123873186	0.000812794	0.0008	70
chr12	124475390	124475391	0.000216692	0.001	43
chr12	124659323	124659324	0.00014253	0.0004	34
chr12	124779474	124779475	0.000523936	0.001	68
chr12	124975809	124975810	9.2654e-05	0.0006	48
chr12	124992737	124992738	4.31899e-05	0.0007	42
chr12	125164524	125164525	2.8394e-05	0.0007	54
chr12	130602359	130602360	3.36122e-07	0.0003	44
chr12	130649720	130649721	4.94039e-06	0.0006	38
chr12	131040572	131040573	0.000108926	0.0005	47
chr12	131735327	131735328	1.98797e-06	0.0004	56
chr12	132197201	132197202	2.05626e-05	0.001	58
chr12	132682577	132682578	0.000442856	0.0004	49
chr12	132900444	132900445	1.00134e-05	0.0004	41
chr12	133071920	133071921	0.00033889	0.0009	49
chr12	133170374	133170375	3.03822e-05	0.0009	44
chr12	133405235	133405236	0.000443809	0	68
chr13	20702935	20702936	7.66855e-05	0.0006	66
chr13	21289366	21289367	1.12136e-06	0.0003	47
chr13	22248694	22248695	0.00798705	0.0001	72
chr13	27692257	27692258	0.000467069	0.0009	45
chr13	28107647	28107648	2.49709e-06	0.0006	47
chr13	28396458	28396459	0.000553965	0.0003	67
chr13	28434975	28434976	4.39185e-05	0.0006	31
chr13	28491525	28491526	0.000382559	0.001	71
chr13	30002592	30002593	0.000105352	0.0003	71
chr13	30707936	30707937	0.00187917	0.0009	71
chr13	30881395	30881396	0.00683948	0.0003	67
chr13	35963258	35963259	5.66617e-05	0.0009	49
chr13	36920044	36920045	3.95843e-05	0.0002	72
chr13	36920057	36920058	3.18918e-06	0.0003	72
chr13	39261314	39261315	3.04931e-05	0.0002	71
chr13	39261796	39261797	4.07317e-05	0	72
chr13	39262270	39262271	7.2225e-05	0.0007	68
chr13	40957432	40957433	4.36842e-06	0	55
chr13	40957443	40957444	5.99104e-05	0.0001	53
chr13	41633611	41633612	0.000112171	0.0004	57
chr13	46961576	46961577	0.000171495	0.0009	69
chr13	48575347	48575348	0.00046568	0.0005	72
chr13	50570735	50570736	0.000226277	0.0005	68
chr13	50656844	50656845	0.000152273	0.0008	71
chr13	52159023	52159024	2.5362e-06	0.0002	72
chr13	52356567	52356568	0.00128474	0.0006	67
chr13	53030127	53030128	7.04544e-05	0.0003	67
chr13	58203374	58203375	1.66736e-05	0.0006	59
chr13	59931088	59931089	3.17425e-06	0.0001	64
chr13	60033362	60033363	7.38135e-05	0.0009	55
chr13	80253542	80253543	0.000603905	0.0003	71
chr13	92001528	92001529	0.00615733	0	70
chr13	95200965	95200966	0.000109071	0.0009	72
chr13	95365200	95365201	0.000128826	0.0002	65
chr13	98628080	98628081	0.0333833	0.0008	69
chr13	100150948	100150949	0.00740024	0.0004	70
chr13	100258709	100258710	8.83163e-05	0.0006	72
chr13	100547859	100547860	0.000502923	0.0008	71
chr13	100632109	100632110	0.00110272	0.001	72
chr13	102106212	102106213	0.000534406	0.0006	70
chr13	106834942	106834943	8.54078e-06	0.0005	13
chr13	110928084	110928085	3.07132e-05	0	41
chr13	110928768	110928769	0.000187454	0.0006	46
chr13	110945457	110945458	1.24118e-06	0.0001	61
chr13	111014251	111014252	1.69735e-07	0.0007	59
chr13	111368735	111368736	5.1191e-05	0.0009	72
chr13	111566953	111566954	0.00032054	0.0002	71
chr13	112728396	112728397	0.000727456	0.0009	65
chr13	112842606	112842607	5.48798e-05	0.0005	59
chr13	113653053	113653054	2.95053e-06	0.0007	57
chr13	114792004	114792005	4.00623e-05	0.0001	67
chr14	21121467	21121468	0.00037854	0.0002	72
chr14	21540914	21540915	0.000592252	0.0007	53
chr14	22951241	22951242	3.60106e-06	0.0004	60
chr14	24617114	24617115	0.000444454	0.0009	69
chr14	24724984	24724985	3.62975e-05	0.0003	48
chr14	24780407	24780408	7.53275e-06	0	72
chr14	24899130	24899131	0.0019902	0.0001	66
chr14	26674202	26674203	0.000745856	0.0003	57
chr14	30211575	30211576	3.66856e-06	0	53
chr14	34420328	34420329	0.0024373	0.0002	69
chr14	35805778	35805779	1.63639e-05	0.0006	56
chr14	37129116	37129117	0.000149018	0.0005	72
chr14	37132025	37132026	0.000412061	0.0003	68
chr14	37667420	37667421	0.000481162	0.0005	62
chr14	38067728	38067729	0.00067538	0.0002	71
chr14	39583770	39583771	0.00130111	0.0004	70
chr14	50065678	50065679	0.00933087	0.0005	67
chr14	50100517	50100518	0.00024206	0.0004	71
chr14	51560117	51560118	7.02063e-05	0.001	57
chr14	52536481	52536482	0.0077355	0.0001	67
chr14	55494076	55494077	0.000833612	0.0005	68
chr14	55738796	55738797	0.000389947	0	72
chr14	57275116	57275117	0.000169318	0.0007	35
chr14	57735697	57735698	0.00160731	0	66
chr14	59932153	59932154	0.000285275	0.0008	72
chr14	60559141	60559142	0.000446994	0.0007	64
chr14	60975958	60975959	0.000458055	0.0008	70
chr14	61108469	61108470	0.00105735	0.0007	50
chr14	61115193	61115194	9.83567e-05	0	67
chr14	62594011	62594012	9.48314e-05	0	44
chr14	65183423	65183424	0.000925773	0.0006	44
chr14	65196370	65196371	3.1058e-05	0.0008	51
chr14	65231319	65231320	0.00355544	0.0007	51
chr14	68162231	68162232	0.0160388	0.001	71
chr14	68831116	68831117	0.00100067	0.001	46
chr14	71066849	71066850	1.07341e-06	0	72
chr14	73359298	73359299	0.00447267	0.0002	68
chr14	73393782	73393783	6.7321e-06	0	72
chr14	74036522	74036523	0.0213302	0.0002	72
chr14	74417234	74417235	0.000427819	0.0009	71
chr14	75053528	75053529	0.000418347	0.0005	67
chr14	75593509	75593510	0.0320144	0.0003	72
chr14	75955422	75955423	0.000398817	0.001	61
chr14	76819336	76819337	7.54748e-06	0	72
chr14	77423292	77423293	0.000108446	0.0002	69
chr14	78082674	78082675	0.00154525	0.0002	71
chr14	82002624	82002625	3.31675e-09	0	59
chr14	90723215	90723216	0.000104922	0.0006	72
chr14	90920600	90920601	0.000248259	0.0002	54
chr14	91668842	91668843	4.15038e-07	0.0006	57
chr14	91790762	91790763	0.00022731	0.001	70
chr14	92981045	92981046	0.000941846	0.0008	46
chr14	93499058	93499059	1.10483e-07	0	56
chr14	93516351	93516352	0.000122756	0.0005	48
chr14	93545137	93545138	8.78685e-06	0.0003	46
chr14	93617036	93617037	5.52696e-05	0.0006	51
chr14	95934742	95934743	2.4931e-08	0.0006	59
chr14	95973310	95973311	0.000483844	0.0009	64
chr14	96829659	96829660	0.000119332	0.0008	72
chr14	96969446	96969447	0.000222149	0.0008	64
chr14	96969541	96969542	2.50313e-05	0.0001	66
chr14	100068996	100068997	1.09883e-05	0.0008	38
chr14	100259897	100259898	0.0317324	0.0008	70
chr14	100843553	100843554	1.96924e-05	0.0003	59
chr14	101088431	101088432	6.02662e-06	0.0002	43
chr14	101985031	101985032	7.39892e-07	0	54
chr14	101987146	101987147	6.35123e-05	0.0007	59
chr14	102437203	102437204	0.00135625	0.001	42
chr14	103415928	103415929	7.20926e-05	0.0007	42
chr14	103996359	103996360	0.0001098	0.0005	50
chr14	104194615	104194616	8.59787e-05	0.0005	54
chr14	104686711	104686712	0.000142194	0.0006	51
chr14	104686839	104686840	1.32819e-05	0.0002	45
chr14	105050493	105050494	0.000103221	0.001	51
chr14	105670861	105670862	0.000164371	0.0001	52
chr14	105782026	105782027	8.09163e-05	0.0009	72
chr14	105943824	105943825	3.34998e-06	0.0006	48
chr15	22892052	22892053	9.54507e-06	0.0001	72
chr15	22893633	22893634	0.000138761	0.0006	70
chr15	23887440	23887441	0.000158077	0.0007	65
chr15	23892836	23892837	1.60205e-05	0	44
chr15	26108584	26108585	0.0131567	0.0007	65
chr15	27017418	27017419	1.13114e-05	0	70
chr15	27127566	27127567	0.000492136	0.0007	55
chr15	27213235	27213236	3.59319e-06	0	70
chr15	29106469	29106470	0.000649111	0.0007	58
chr15	31355481	31355482	7.11755e-05	0.0001	54
chr15	31634746	31634747	2.72877e-05	0.0004	48
chr15	31656779	31656780	0.000343341	0.0009	50
chr15	31695119	31695120	4.80396e-06	0.0001	61
chr15	34660411	34660412	2.235e-05	0.0006	60
chr15	35261554	35261555	1.47648e-05	0.0001	71
chr15	40374156	40374157	3.55003e-09	0.0001	66
chr15	40401551	40401552	5.58336e-05	0.0009	72
chr15	40545296	40545297	0.000252869	0.0004	68
chr15	41575421	41575422	3.37969e-06	0	55
chr15	41795543	41795544	1.56442e-05	0.0006	41
chr15	42783249	42783250	0.00127494	0.0004	70
chr15	44486197	44486198	3.28815e-06	0	66
chr15	44486425	44486426	0.00028068	0.0009	67
chr15	45490807	45490808	0.000185512	0	72
chr15	49462359	49462360	0.00404494	0.0009	69
chr15	51914581	51914582	0.000499482	0.0006	71
chr15	55790634	55790635	8.24323e-05	0	72
chr15	55790688	55790689	0.0302815	0	71
chr15	56286294	56286295	0.000356245	0.0008	72
chr15	57179473	57179474	0.00840773	0.0008	71
chr15	58075099	58075100	2.7059e-05	0.0004	55
chr15	59063492	59063493	0.000701928	0.001	71
chr15	59665000	59665001	3.91952e-05	0.0007	71
chr15	60295752	60295753	0.00251123	0.0006	69
chr15	60830932	60830933	0.000167059	0.001	45
chr15	63795770	63795771	0.000136048	0.0004	72
chr15	64126844	64126845	1.54574e-05	0.0004	56
chr15	64183498	64183499	6.19718e-05	0	59
chr15	65321545	65321546	0.00204903	0.001	71
chr15	65335440	65335441	3.35319e-05	0.0009	41
chr15	65934619	65934620	0.000336669	0.0002	40
chr15	67413278	67413279	0.000937272	0.0005	65
chr15	67813618	67813619	1.96526e-05	0.001	72
chr15	68128779	68128780	0.00093063	0.0004	68
chr15	68627876	68627877	6.80935e-06	0	58
chr15	69022846	69022847	8.98479e-05	0.0002	44
chr15	69113125	69113126	0.00283163	0.0002	67
chr15	69113165	69113166	0.000357008	0.0005	70
chr15	69706619	69706620	5.58943e-05	0.0006	71
chr15	69706911	69706912	0.0128555	0.001	72
chr15	70370030	70370031	1.55343e-05	0	62
chr15	70371433	70371434	1.99077e-05	0.001	61
chr15	70392903	70392904	0.0174195	0.001	65
chr15	70393940	70393941	0.000116361	0.0009	71
chr15	70563139	70563140	9.21259e-06	0.0007	55
chr15	71054968	71054969	5.17884e-05	0.0008	68
chr15	73076430	73076431	0.0347121	0.0002	69
chr15	73622928	73622929	0.000817803	0.0007	63
chr15	73976291	73976292	0.000116262	0.0005	71
chr15	74288774	74288775	0.00619024	0.001	45
chr15	74658523	74658524	0.000177702	0.0007	71
chr15	75249258	75249259	0.0142922	0.0004	71
chr15	75250997	75250998	0.000900122	0.0007	63
chr15	75641140	75641141	0.000130158	0.0008	66
chr15	75660762	75660763	0.00153432	0.0004	72
chr15	75942572	75942573	0.000346331	0.0005	67
chr15	75968005	75968006	3.58149e-05	0.0003	68
chr15	76431997	76431998	0.00032085	0.0004	72
chr15	76470999	76471000	0.000126293	0.0009	58
chr15	76630762	76630763	4.7433e-06	0.0007	59
chr15	78367886	78367887	3.83318e-06	0.0002	53
chr15	78739116	78739117	4.14279e-05	0.001	63
chr15	79104371	79104372	0.000967076	0.0007	50
chr15	79575074	79575075	0.000252188	0.0007	68
chr15	80215929	80215930	0.033632	0.0004	66
chr15	80988627	80988628	0.000294093	0.0003	72
chr15	80989427	80989428	0.00156024	0.0003	55
chr15	82555110	82555111	8.66331e-05	0.0006	71
chr15	83420114	83420115	0.000620117	0.0007	64
chr15	83777021	83777022	4.00011e-05	0.0005	72
chr15	85176788	85176789	0.00171196	0.0001	66
chr15	86292698	86292699	6.8984e-05	0.0009	53
chr15	88162218	88162219	9.59685e-05	0.0003	11
chr15	89787238	89787239	0.000160477	0.0005	64
chr15	89951796	89951797	0.0005932	0.0009	71
chr15	89959578	89959579	3.06144e-05	0.0002	34
chr15	89959635	89959636	0.00103534	0.0007	48
chr15	90216841	90216842	4.56467e-08	0.0001	50
chr15	90563598	90563599	5.08923e-07	0	12
chr15	91006854	91006855	2.17261e-07	0.0001	39
chr15	91413783	91413784	4.98012e-06	0.0006	62
chr15	91414360	91414361	0.000245576	0.0007	71
chr15	91846343	91846344	0.000150054	0.0005	71
chr15	91951987	91951988	0.000541613	0.0009	31
chr15	93631214	93631215	0.000222603	0.0005	65
chr15	94867388	94867389	2.70693e-06	0	60
chr15	96875716	96875717	0.000131471	0.0006	72
chr15	96880679	96880680	0.000315407	0.0004	66
chr15	97720663	97720664	0.0023894	0.0006	63
chr15	97720844	97720845	0.00194486	0.0008	49
chr15	99978087	99978088	4.56321e-05	0.0005	52
chr15	99991216	99991217	3.08562e-05	0	61
chr15	100107315	100107316	1.20004e-05	0.0001	72
chr15	101420651	101420652	0.00023842	0.0002	57
chr16	731848	731849	0.00512456	0.0008	46
chr16	734036	734037	0.00262245	0.0001	69
chr16	790212	790213	0.000114424	0.0007	61
chr16	1020778	1020779	0.00387231	0.0007	69
chr16	1219687	1219688	0.000686242	0.0007	40
chr16	1363955	1363956	0.000761273	0.0002	64
chr16	1580980	1580981	1.52526e-06	0.0009	54
chr16	1583697	1583698	2.57334e-10	0.0002	59
chr16	1583716	1583717	1.47334e-07	0.0002	58
chr16	1595789	1595790	2.27299e-06	0.0009	48
chr16	1596921	1596922	3.07847e-06	0.0008	57
chr16	1596971	1596972	5.08153e-05	0.0001	61
chr16	1973433	1973434	1.53148e-06	0.001	46
chr16	2014236	2014237	0.000242611	0.0007	71
chr16	2033427	2033428	0.000127515	0.0003	63
chr16	2089530	2089531	2.95298e-06	0.0001	34
chr16	2172758	2172759	0.000421634	0.0008	57
chr16	2256179	2256180	0.000391063	0.0007	62
chr16	2264012	2264013	9.10308e-05	0.0006	69
chr16	2320094	2320095	0.00044606	0.0006	51
chr16	2519138	2519139	1.8784e-05	0.0009	46
chr16	2582881	2582882	0.0015202	0.0005	71
chr16	3210013	3210014	7.86713e-07	0	36
chr16	3493997	3493998	0.000374638	0.0005	45
chr16	3911503	3911504	8.25521e-05	0.0001	64
chr16	3911514	3911515	0.000605859	0.0006	60
chr16	4283651	4283652	0.00112903	0.0005	38
chr16	4663937	4663938	6.40936e-05	0.0001	66
chr16	4674728	4674729	0.000846362	0.0003	71
chr16	4815729	4815730	3.20945e-05	0.0001	41
chr16	5083881	5083882	0.000118802	0.0001	71
chr16	5115859	5115860	0.000612172	0.0005	59
chr16	5476438	5476439	0.000176944	0.0005	53
chr16	6030381	6030382	1.63072e-05	0.0004	57
chr16	6692155	6692156	5.06878e-05	0.0007	58
chr16	8982214	8982215	1.14663e-05	0.0008	38
chr16	9299712	9299713	0.000768409	0.001	45
chr16	10275472	10275473	2.89386e-05	0.0006	72
chr16	11890167	11890168	6.92528e-06	0	70
chr16	12104754	12104755	4.42655e-05	0.0008	35
chr16	14400490	14400491	0.000217891	0.0006	51
chr16	14620631	14620632	8.09717e-05	0.001	67
chr16	15529306	15529307	1.5151e-08	0	71
chr16	15587417	15587418	3.78304e-05	0.0002	42
chr16	16044372	16044373	0.000782415	0.0006	69
chr16	16963129	16963130	0.000155709	0.0009	47
chr16	17563946	17563947	3.19142e-05	0.0006	70
chr16	19125834	19125835	5.51695e-05	0.0001	71
chr16	19421824	19421825	0.000101018	0.0002	65
chr16	20911921	20911922	0.0119324	0.0002	60
chr16	21312248	21312249	0.000143257	0.0002	67
chr16	22218215	22218216	0.00886563	0.0008	57
chr16	22386473	22386474	0.000170651	0.0009	69
chr16	23766227	23766228	0.000546663	0.0004	63
chr16	24741411	24741412	0.0385512	0.0003	67
chr16	24968919	24968920	0.00113644	0	48
chr16	25061053	25061054	0.00217294	0.0008	59
chr16	27215198	27215199	0.00117384	0	68
chr16	27796095	27796096	0.00068914	0.0003	42
chr16	30133122	30133123	1.73814e-06	0.001	48
chr16	30485399	30485400	7.53133e-05	0.0001	29
chr16	30539240	30539241	0.000188909	0.0003	70
chr16	30709581	30709582	0.000645401	0.0009	71
chr16	30798772	30798773	0.00018938	0.0001	70
chr16	31008982	31008983	0.000225326	0.0006	71
chr16	31044619	31044620	0.00949709	0.0001	70
chr16	31153317	31153318	1.39003e-05	0.0009	69
chr16	31518392	31518393	2.69638e-06	0	43
chr16	31926741	31926742	0.00124004	0.0009	70
chr16	49768623	49768624	2.86403e-08	0.0001	48
chr16	54210205	54210206	0.00034028	0.0008	48
chr16	54962497	54962498	6.77167e-06	0.0002	71
chr16	54965286	54965287	0.000701583	0.0007	67
chr16	55706675	55706676	9.01246e-09	0.0003	59
chr16	56692183	56692184	0.00051638	0.0007	71
chr16	57219959	57219960	0.00111919	0	67
chr16	57825356	57825357	4.05472e-06	0.0001	47
chr16	58426369	58426370	0.00508128	0.0004	70
[truncated: 582 more rows]
