# Supplementary material for: Characterization of functional methylomes by next-generation capture sequencing identifies novel disease-associated variants
Source: Nat Commun. 2015 May 29;6:7211. doi: 10.1038/ncomms8211 (PMC4544751; doi:10.1038/ncomms8211)
Supplement: Supplementary Data 4 — Annotation of the top TG-associated CpGs [file ncomms8211-s5.xlsx]

## Sheet: Sheet1
Supplementary Data 4. Annotation of the top TG-associated CpGs
rank	chr	start	end	association beta	association p-value	permutation p-value	AIC	Individuals (N)	mean	variance	regulatory elements					Candidate genes
											AT LMR	AT UMR	me1	me3	ATAC-seq
1	chr7	80276086	80276087	0.41437	1.08e-09	0.0001	336.763	54	68.634	117.423	X	.	.	.	.	CD36/SEMA3C
2	chr18	46459491	46459492	0.91149	1.08e-09	0	171.772	34	40.657	303.01	.	X	X	.	X	SMAD7/CTIF
3	chr14	82002624	82002625	0.36794	3.32e-09	0	350.71	59	28.894	86.93	X	.	X	.	.	SEL1L/LOC100506700/LINC01467
4	chr15	40374156	40374157	0.85922	3.55e-09	0.0001	182.008	66	2.93	15.95	.	X	.	.	X*	BMF/SRP14-AS1/SRP14/BUB1B/EIF2AK4
5	chr12	68352059	68352060	1.67203	5.15e-09	0	123.739	27	74.565	186.531	X	.	.	.	.	LINC01479/IFNG-AS1
6	chr10	14791641	14791642	1.05569	8.01e-09	0	153.605	30	67.502	161.827	X	.	X	.	X	FAM107B/CDNF/HSPA14
7	chr17	78747573	78747574	0.55256	1.18e-08	0	264.748	53	68.648	163.718	X	.	X	.	X*	RPTOR/LOC101928855
8	chr17	70419164	70419165	0.37764	1.45e-08	0	313.334	59	31.343	96.842	X	.	.	.	X*	LINC00673
9	chr7	2527288	2527289	0.55957	3.12e-08	0	206.127	44	48.539	288.718	.	X	X	.	.	GRIFIN/LFNG/MIR4648/LOC101927181/BRAT1/IQCE/CHST12
10	chr7	105494830	105494831	0.47519	1.09e-07	0	252.264	51	50.546	181.273	X	.	.	.	X	ATXN7L1
11	chr14	93499058	93499059	0.38732	1.1e-07	0	275.703	56	26.171	117.151	X	.	X	.	X*	ITPK1/ITPK1-AS1/CHGA
12	chr11	75786020	75786021	0.40215	1.51e-07	0.0001	281.6	52	25.025	120.794	X	.	X	.	.	UVRAG
13	chr17	78747529	78747530	0.45343	1.61e-07	0.0001	329.714	65	78.72	71.586	X	.	X	.	X*	RPTOR/LOC101928855
14	chr4	127837946	127837947	0.40852	1.98e-07	0.0001	258.526	50	45.919	128.44	X	.	.	.	.	NA
15	chr15	91006854	91006855	0.63347	2.17e-07	0.0001	195.48	39	55.485	368.091	X	.	.	.	X*	IQGAP1/CRTC3
16	chr1	1174212	1174213	0.90034	2.19e-07	0.0001	172.876	47	80.599	151.78	.	X	.	.	X	B3GALT6/SDF4/FAM132A/TNFRSF4/TNFRSF18/UBE2J2/ SCNN1D/MIR6726/TTLL10/ACAP3/PUSL1/MIR429/MIR200A/ MIR200B/MIR6727/CPSF3L/CPTP/TAS1R3/LINC01342/DVL1
17	chr6	74276861	74276862	0.3768	2.26e-07	0.0001	239.364	47	38.203	152.802	X	.	.	.	X*	EEF1A1/SLC17A5/MTO1
18	chr9	34892821	34892822	0.32649	2.48e-07	0	342.688	59	56.189	134.278	X	.	X	.	.	FAM205B/KIAA1045/DNAJB5-AS1/DNAJB5
19	chr9	80055277	80055278	0.44371	2.73e-07	0.0001	253.89	51	37.599	144.092	X	.	.	.	X*	GNA14/GNA14-AS1/VPS13A
20	chr1	10895564	10895565	0.84488	2.87e-07	0	148.788	38	24.759	169.75	X	.	.	.	.	CASZ1
21	chr3	193988521	193988522	0.41201	3.29e-07	0	241.276	46	45.424	133.594	.	X	X	.	X*	LOC100505920/LOC101929337/LINC00887/ CPN2/LRRC15
22	chr21	44739256	44739257	0.36202	3.31e-07	0.0001	330.165	58	50.248	139.272	X	.	.	.	X*	LINC00322/SIK1
23	chr2	65576937	65576938	0.85754	3.69e-07	0.0001	121.721	27	20.246	139.502	X	.	X	.	.	SPRED2/ACTR2
24	chr17	41003976	41003977	0.44715	4.39e-07	0.0001	272.497	53	74.041	117.916	.	X	.	.	.	AOC3/AOC2/AOC4P/PSME3/BECN1/MIR6781/LINC00671/ G6PC/CNTD1/COA3/WNK4/ VPS25/RAMP2-AS1/RAMP2/AARSD1/PTGES3L-AARSD1
25	chr1	224921325	224921326	0.42922	5.31e-07	0.0001	247.696	47	52.092	122.683	X	.	.	.	X*	CNIH3
26	chr14	101985031	101985032	0.40694	7.4e-07	0	281.199	54	63.879	126.222	X	.	X	.	X*	DIO3OS/MIR1247/DIO3
27	chr17	27439437	27439438	0.44782	7.77e-07	0	283.154	60	83.784	44.545	X	.	X	.	X	MYO18A/TIAF1/PIPOX
28	chr18	77246010	77246011	0.5336	9.42e-07	0	248.902	50	74.661	108.221	X	.	.	.	.	NFATC1
29	chr9	33140269	33140270	0.29459	9.61e-07	0.0001	337.396	60	55.79	113.535	X	.	X	.	X	B4GALT1/B4GALT1-AS1/SMU1/SPINK4
30	chr10	88013023	88013024	0.37308	9.83e-07	0	311.393	58	58.375	130.717	X	.	.	.	X	GRID1/MIR346
31	chr4	4398066	4398067	0.37211	1.05e-06	0.0001	298.4	58	29.315	92.004	.	X	.	.	X*	NSG1/ZBTB49/STX18/
32	chr6	55533610	55533611	0.33542	1.47e-06	0	290.909	57	36.464	103.291	X	.	.	.	.	HMGCLL1/BMP5
33	chr16	85158006	85158007	0.64092	1.59e-06	0.0001	191.5	41	24.766	219.641	.	X	.	.	X*	FAM92B/LOC400548/KIAA0513
34	chr7	37252350	37252351	0.38506	1.73e-06	0	248.356	48	49.406	92.06	X	.	.	.	X*	ELMO1
35	chr20	60932998	60932999	0.39727	2.33e-06	0	229.784	46	38.32	121.463	.	X	X	.	.	LAMA5/LAMA5-AS1/MIR4758/RPS21/CABLES2/ADRM1/ RBBP8NL/OSBPL2
36	chr1	205228721	205228722	0.53933	2.92e-06	0.0001	241.611	49	50.851	188.921	.	X	X	.	X	TMCC2/DSTYK/NUAK2/KLHDC8A
37	chr16	2089530	2089531	0.59407	2.95e-06	0.0001	157.048	34	48.924	165.293	.	X	X	.	X	SLC9A3R2/NTHL1/TSC2/NPW/ZNF598/ SYNGR3/MIR1225/GFER/NOXO1/MIR6511B1/TBL3/RNF151/ SNORA78/SNHG9/RPS2/SNORA64/SNORA10/NDUFB10/ RPL3L/MIR4516/MSRB1/PKD1/MIR3180-5
38	chr19	47129789	47129790	0.49336	3.02e-06	0	214.993	48	54.213	231.908	.	X	X	.	.	PTGIR/GNG8/CALM3/PPP5D1/DACT3/DACT3-AS1/MIR320E/PRKD2/STRN4
39	chr13	59931088	59931089	0.39222	3.17e-06	0.0001	303.229	64	12.98	54.5	X	.	.	.	X*	NA
40	chr5	34496834	34496835	0.36269	3.37e-06	0.0001	275.263	53	53.331	180.149	X	.	X	.	X	NA
41	chr16	57825356	57825357	0.62556	4.05e-06	0.0001	230.034	47	54.376	200.663	X	.	.	.	X*	KIFC3/MIR6772/LOC388282/KATNB1/DRC7/CNGB1
42	chr6	6656625	6656626	0.32811	4.22e-06	0	275.531	57	52.658	101.134	X	.	.	.	.	LY86-AS1/LY86
43	chr13	40957432	40957433	0.44447	4.37e-06	0	267.776	55	75.71	77.246	X	.	X	.	X*	LINC00598
44	chr4	7825455	7825456	0.30645	4.38e-06	0	259.229	54	34.793	96.716	.	X	X	.	X*	AFAP1/AFAP1-AS1/SORCS2
45	chr15	31695119	31695120	0.31316	4.8e-06	0.0001	306.642	61	43.634	118.765	X	.	.	.	X*	KLF13/OTUD7A
46	chr4	2808262	2808263	-0.45138	4.86e-06	0	193.001	48	69.548	168.127	.	X	X	.	.	SH3BP2/ADD1/TNIP2/FAM193A
47	chr22	18042778	18042779	0.28948	5.45e-06	0.0001	267.585	53	42.466	69.26	.	X	.	.	X*	SLC25A18/LOC101929372/ATP6V1E1/BCL2L13/CECR2
48	chr12	118227823	118227824	-0.50721	6.52e-06	0	202.808	45	51.613	206.016	X	.	.	.	.	KSR2
49	chr16	88351337	88351338	0.39144	6.52e-06	0.0001	214.29	41	31.202	104.083	X	.	.	.	X	NA
50	chr19	584401	584402	0.38158	1.03e-05	0.0001	288.127	70	7.565	22.803	.	X	.	.	X*	HCN2/BSG/GZMM/POLRMT/CDC34/FGF22/TPGS1/RNF126/ MADCAM1/FSTL3
51	chr9	137258822	137258823	0.42665	1.25e-05	0	225.222	48	67.697	90.734	.	X	X	.	X*	RXRA/MIR4669
52	chr1	235054358	235054359	0.34013	1.48e-05	0.0001	290.024	58	47.111	105.06	.	X	X	.	.	LOC101927851
53	chr15	23892836	23892837	0.43436	1.6e-05	0	194.586	44	40.16	110.521	.	X	.	.	.	MAGEL2/NDN/MKRN3/MIR4508
54	chr3	61720610	61720611	-0.9238	1.61e-05	0	105.483	27	58.068	403.427	X	.	.	.	.	PTPRG
55	chr7	148661205	148661206	0.41013	1.68e-05	0.0001	217.998	52	16.058	72.174	.	X	.	.	.	PDIA4/EZH2
56	chr5	54818087	54818088	1.13117	1.84e-05	0.0001	105.664	32	69.723	309.17	X	.	.	.	X	PPAP2A/RNF138P1/MIR5687/SKIV2L2
57	chr22	37678241	37678242	1.19863	1.88e-05	0.0001	94.6632	26	58.077	242.233	X	.	.	.	X	CYTH4/RAC2/SSTR3/LOC100506271/C1QTNF6/ELFN2
58	chr3	124555885	124555886	0.39193	1.99e-05	0.0001	219.95	44	56.493	110.705	.	X	X	.	.	ITGB5/MUC13/UMPS
59	chr7	27179312	27179313	0.55845	2.85e-05	0.0001	176.696	41	28.342	171.341	.	X	.	.	.	HOXA-AS3/HOXA5/HOXA6/HOXA4/HOXA3/HOXA7/HOXA-AS2/HOXA9/HOXA10-AS/MIR196B/HOXA10/HOXA2/HOXA10-HOXA9/HOTAIRM1/HOXA1/HOXA11/HOXA11-AS/HOXA13/HOTTIP
60	chr17	77404010	77404011	0.56695	2.9e-05	0	159.704	40	51.523	200.074	.	X	.	.	.	RBFOX3
61	chr2	38387408	38387409	1.02585	2.97e-05	0.0001	120.176	34	78.917	158.09	X	.	.	.	.	CYP1B1-AS1/CYP1B1/RMDN2
62	chr5	141564812	141564813	0.80298	3.18e-05	0	119.363	32	24.437	191.955	X	.	.	.	X*	NDFIP1
63	chr5	31213788	31213789	0.50333	3.41e-05	0.0001	229.755	70	5.643	24.617	X	.	.	.	.	CDH6
64	chr3	38765465	38765466	1.839	3.51e-05	0	70.056	20	52.151	390.408	X	.	.	.	.	SCN10A/SCN5A
65	chr7	30954512	30954513	0.3436	3.64e-05	0	276.766	55	58.712	90.669	.	X	.	.	X*	AQP1/GHRHR/FAM188B/INMT-FAM188B
66	chr22	33105136	33105137	0.24821	3.65e-05	0.0001	302.517	58	45.892	75.033	X	.	.	.	X*	SYN3/TIMP3
67	chr2	233764015	233764016	0.3751	3.8e-05	0.0001	193.406	43	43.866	165.965	X	.	.	.	.	NGEF/C2orf82/GIGYF2
68	chr2	76895256	76895257	0.49971	3.92e-05	0	173.627	44	25.872	146.366	X	.	.	.	.	LRRTM4
69	chr22	45947785	45947786	0.46072	4.49e-05	0.0001	185.095	43	71.603	118.34	.	X	X	.	.	FBLN1
70	chr13	40957443	40957444	0.33424	5.99e-05	0.0001	261.576	53	69.778	99.43	X	.	X	.	X*	LINC00598
71	chr6	166263737	166263738	-0.36753	6.87e-05	0	291.26	60	22.479	67.866	X	.	.	.	.	LINC00473
72	chr15	31355481	31355482	0.58561	7.12e-05	0.0001	206.921	54	81.175	82.59	X	.	.	.	X*	TRPM1/MIR211/MTMR10
73	chr10	131748428	131748429	0.6916	7.74e-05	0.0001	168.712	68	2.311	7.18	.	X	.	.	X*	EBF3
74	chr1	21819101	21819102	0.34093	9.52e-05	0	223.25	46	44.498	117.307	X	.	.	.	X	ALPL/NBPF3
75	chr8	142309659	142309660	0.41862	0.000105547	0.0001	166.264	40	54.563	171.846	X	.	.	.	X*	LINC01300/SLC45A4/GPR20
76	chr9	34559411	34559412	0.45572	0.000113266	0.0001	253.477	61	84.418	48.469	.	X	X	.	X*	CNTFR/CNTFR-AS1/ENHO/RPP25L/DCTN3/ARID3C/SIGMAR1/GALT/IL11RA/DNAI1
77	chr5	176091609	176091610	0.36087	0.000120197	0	213.954	46	31.719	115.145	.	X	.	.	X*	TSPAN17/EIF4E1B/SNCB/MIR4281/GPRIN1/LOC102577424/ CDHR2
78	chr2	44046117	44046118	0.49737	0.000133472	0	134.687	33	45.069	221.385	X	.	.	.	.	ABCG5/ABCG8/DYNC2LI1/LRPPRC/PLEKHH2
79	chrX	45557089	45557090	0.60625	0.000147172	0.0001	119.916	30	30.38	163.307	X	.	.	.	X*	LOC392452/MIR221/MIR222
80	chr22	36721648	36721649	0.641	0.000149201	0	193.487	61	90.591	38.359	X	.	X	.	.	MYH9/MIR6819/APOL1/APOL2
81	chr14	105670861	105670862	0.2965	0.000164371	0.0001	247.289	52	70.476	68.918	.	X	X	.	X*	NUDT14/JAG2/BRF1/BTBD6/MIR6765/PACS2
82	chr3	185701636	185701637	1.45558	0.000229098	0	51.1299	70	0.409	1.619	.	X	.	.	X*	LOC344887/TRA2B/ETV5
83	chr10	102567936	102567937	0.61946	0.000353654	0.0001	177.126	51	81.427	72.115	X	.	.	.	.	PAX2
84	chr11	125386885	125386886	0.34817	0.000380972	0	209.76	49	30.75	114.591	X	.	.	.	.	FEZ1/EI24/STT3A/PKNOX2
85	chr12	123402648	123402649	0.34653	0.000458412	0	241.795	66	8.459	22.274	X	.	X	.	X*	VPS37B/ABCB9/OGFOD2/ARL6IP4/HIP1R/MIR4304/CCDC62/PITPNM2
86	chr8	22674602	22674603	0.57125	0.000560908	0.0001	120.909	33	51.997	235.84	X	.	.	.	.	PEBP4/LOC101929237
87	chr22	49701234	49701235	0.31431	0.000823088	0.0001	264.957	69	8.044	20.873	.	X	.	.	X*	NA
88	chr6	75876977	75876978	0.71062	0.000996709	0.0001	128.03	34	62.345	207.586	X	.	.	.	.	COL12A1/COX7A2/TMEM30A
89	chr18	76481555	76481556	0.46398	0.00180306	0.0001	148.833	40	20.24	130.132	.	X	.	.	.	NA
*Directly within the ATAC-seq signal
