# Supplementary material for: Characterization of functional methylomes by next-generation capture sequencing identifies novel disease-associated variants
Source: Nat Commun. 2015 May 29;6:7211. doi: 10.1038/ncomms8211 (PMC4544751; doi:10.1038/ncomms8211)
Supplement: Supplementary Data 5 — Differential expression analysis and GWAS association of candidate genes [file ncomms8211-s6.xlsx]

## Sheet: Sheet1
Supplementary Data 5. Differential expression analysis and GWAS association of candidate genes
rank	Candidate gene	chr	start	gene	strand	GWAS	Visceral vs. subcutaneous AT		Visceral AT vs B cells		Visceral AT vs T cells		Visceral AT vs. monocytes		Subcutaneous AT vs. B cells		Subcutaneous AT vs. T cells		Subcutaneous AT vs. monocytes
							log2(fold change)	p-value	log2(fold change)	p-value	log2(fold change)	p-value	log2(fold change)	p-value	log2(fold change)	p-value	log2(fold change)	p-value	log2(fold change)	p-value
1	CD36	chr7	80275968	80303734	+	HDL cholesterol, Response to fenofibrate, Mean platelet volume, Left ventricular mass	-0.789	0.0078	10.223	3.3e-161	7.317	6.7e-107	2.375	6.3e-22	11.014	2.5e-103	8.091	3e-77	3.141	3.5e-23
1	SEMA3C	chr7	80371853	80548667	-	Bilirubin levels	-0.999	2.4e-05	11.498	1.1e-64	8.786	3.1e-52	3.739	1.8e-19	12.482	4e-239	9.766	1.5e-224	4.718	7.9e-66
2	SMAD7	chr18	46446222	46469177	-	Colorectal cancer, Inflammatory bowel disease, Dental caries	0.551	0.67	4.276	8.8e-07	1.451	0.012	0.676	0.19	3.711	4.5e-38	0.884	7.4e-05	0.112	0.74
2	CTIF	chr18	46065426	46389586	+	NA	-0.15	0.86	6.314	6.5e-61	7.375	2.6e-77	3.893	6e-35	6.469	4.6e-111	7.516	4.2e-154	4.022	1.2e-50
3	SEL1L	chr14	81965153	82000205	-	NA	-0.472	0.18	1.181	1.5e-07	1.032	4.4e-06	-0.274	0.3	1.655	6.6e-13	1.493	2.2e-11	0.178	0.47
3	LOC100506700	chr14	81908330	81916501	-	NA	NA	NA	NA	NA	NA	NA	NA	NA	NA	NA	NA	NA	NA	NA
3	LINC01467	chr14	82071690	82089405	-	NA	NA	NA	NA	NA	NA	NA	NA	NA	NA	NA	NA	NA	NA	NA
4	BMF	chr15	40380091	40398287	-	Ewing sarcoma, Dehydroepiandrosterone sulphate levels	1.498	0.56	-4.483	1.8e-43	-1.554	0.002	-5.476	1.7e-76	-6.01	1.1e-67	-3.087	1.4e-14	-7.005	7.1e-105
4	SRP14-AS1	chr15	40331511	40359710	+	NA	NA	NA	NA	NA	NA	NA	NA	NA	NA	NA	NA	NA	NA	NA
4	SRP14	chr15	40327890	40331389	-	Obesity-related traits, Ewing sarcoma	-0.069	1	1.137	2.2e-06	0.903	4.1e-05	0.808	0.0014	1.205	1e-06	0.957	1.9e-05	0.857	0.00087
4	BUB1B	chr15	40453209	40513337	+	NA	-0.719	1	-5.663	1.7e-12	-4.446	4.8e-05	-4.659	2e-06	-4.961	4.4e-13	-3.75	1.7e-05	-3.971	1e-06
4	EIF2AK4	chr15	40226324	40327797	+	Corneal curvature, Ewing sarcoma	-0.35	0.52	1.172	1e-06	1.282	2.1e-08	-0.116	0.65	1.522	2.9e-10	1.617	1.2e-12	0.213	0.46
5	LINC01479	chr12	68323014	68363797	+	NA	NA	NA	NA	NA	NA	NA	NA	NA	NA	NA	NA	NA	NA	NA
5	IFNG-AS1	chr12	68383224	68415107	+	NA	NA	NA	NA	NA	NA	NA	NA	NA	NA	NA	NA	NA	NA	NA
6	FAM107B	chr10	14560555	14816896	-	NA	0.18	0.93	0.371	0.39	0.037	0.8	1.554	0.00051	0.186	0.72	-0.159	0.56	1.358	9.6e-06
6	CDNF	chr10	14861250	14879983	-	NA	0.168	0.98	1.991	0.00014	1.374	0.0038	3.757	2.4e-12	1.819	0.0002	1.187	0.0073	3.569	2.1e-12
6	HSPA14	chr10	14880158	14888998	+	NA	-0.17	0.95	-0.738	0.0092	-1.024	0.00018	-1.092	0.00012	-0.567	0.037	-0.869	0.00082	-0.944	0.00094
7	RPTOR	chr17	78518624	78940173	+	Obesity	0.326	0.7	0.306	0.36	-0.176	0.36	0.742	0.0081	-0.016	0.89	-0.512	0.026	0.393	0.13
7	LOC101928855	chr17	78775439	78779432	-	NA	NA	NA	NA	NA	NA	NA	NA	NA	NA	NA	NA	NA	NA	NA
8	LINC00673	chr17	70399462	70588943	-	NA	NA	NA	NA	NA	NA	NA	NA	NA	NA	NA	NA	NA	NA	NA
9	GRIFIN	chr7	2514771	2516017	-	NA	NA	NA	NA	NA	NA	NA	NA	NA	NA	NA	NA	NA	NA	NA
9	LFNG	chr7	2552162	2568063	+	NA	0.541	0.74	-0.902	0.0017	-0.445	0.35	-1.714	1.4e-10	-1.453	1.6e-09	-1.013	0.00061	-2.28	2.3e-18
9	MIR4648	chr7	2566707	2566779	+	NA	NA	NA	-5.354	0.15	-5.207	0.3	-6.626	0.01	-3.762	0.16	-3.36	0.31	-4.832	0.0092
9	LOC101927181	chr7	2477397	2487485	+	NA	NA	NA	NA	NA	NA	NA	NA	NA	NA	NA	NA	NA	NA	NA
9	BRAT1	chr7	2577443	2595392	-	Obesity-related traits	0.071	0.99	1.785	9.1e-11	1.587	1.2e-09	0.871	0.0012	1.711	6e-10	1.497	7.6e-09	0.776	0.0046
9	IQCE	chr7	2598605	2654368	+	NA	-0.023	1	1.89	2.4e-10	1.25	9.3e-06	-0.131	0.68	1.914	2.4e-11	1.261	2.2e-06	-0.127	0.72
9	CHST12	chr7	2443194	2474216	+	Multiple sclerosis	0.05	1	1.043	0.0012	0.581	0.068	1.624	1.9e-06	0.992	0.0015	0.511	0.11	1.552	2.9e-06
10	ATXN7L1	chr7	105400635	105517031	-	Obesity-related traits, Dental caries, Alzheimer's disease (late onset)	0.363	0.84	-1.805	1.5e-10	-2.467	6.8e-21	-1.803	1.7e-09	-2.164	5.7e-15	-2.84	3.7e-28	-2.19	2.5e-13
11	ITPK1	chr14	93406067	93582263	-	Endometriosis, Thyroid hormone levels, Platelet counts	-0.46	0.2	2.956	3.6e-37	3.281	1.8e-45	0.918	0.00019	3.418	4.5e-45	3.728	6.4e-56	1.356	3.4e-08
11	ITPK1-AS1	chr14	93533796	93538478	+	NA	NA	NA	NA	NA	NA	NA	NA	NA	NA	NA	NA	NA	NA	NA
11	CHGA	chr14	93389444	93401641	+	NA	NA	NA	NA	NA	NA	NA	NA	NA	NA	NA	NA	NA	NA	NA
12	UVRAG	chr11	75526211	75855282	+	NA	0.186	0.85	-0.123	0.57	1.736	8.2e-15	0.608	0.016	-0.308	0.16	1.537	1.2e-11	0.402	0.12
13	RPTOR	chr17	78518624	78940173	+	Obesity	0.326	0.7	0.306	0.36	-0.176	0.36	0.742	0.0081	-0.016	0.89	-0.512	0.026	0.393	0.13
13	LOC101928855	chr17	78775439	78779432	-	NA	NA	NA	NA	NA	NA	NA	NA	NA	NA	NA	NA	NA	NA	NA
14	NA	NA	NA	NA	NA	NA	NA	NA	NA	NA	NA	NA	NA	NA	NA	NA	NA	NA	NA	NA
15	IQGAP1	chr15	90931472	91045475	+	NA	-0.094	0.95	-0.826	5.6e-05	-0.776	0.00019	-2.477	1.3e-25	-0.727	0.00081	-0.691	0.0015	-2.403	3e-22
15	CRTC3	chr15	91073117	91188577	+	Inflammatory bowel disease, Information processing speed	0.401	0.39	0.046	0.94	-0.162	0.51	0.424	0.091	-0.356	0.11	-0.579	0.0096	-0.001	0.92
16	B3GALT6	chr1	1167628	1170420	+	NA	-0.034	1	-0.048	0.72	0.063	0.93	-0.206	0.51	-0.014	0.82	0.082	0.82	-0.193	0.58
16	SDF4	chr1	1152287	1167447	-	NA	-0.215	0.83	1.439	9.4e-10	1.202	1.3e-07	0.73	0.004	1.655	3.4e-12	1.403	4.9e-10	0.922	0.00022
16	FAM132A	chr1	1177825	1182102	-	NA	0.33	1	-0.036	1	1.024	0.71	0.145	0.95	-0.385	0.85	0.663	0.82	-0.221	0.96
16	TNFRSF4	chr1	1146705	1149548	-	Inflammatory bowel disease	1.635	0.79	1.481	0.3	-1.882	0.011	1.952	0.24	-0.15	0.99	-3.534	3.8e-07	0.294	0.89
16	TNFRSF18	chr1	1138887	1142089	-	Inflammatory bowel disease	2.046	0.98	-3.058	0.015	-3.947	9.9e-05	2.137	0.62	-5.129	8.2e-05	-6.066	3.3e-07	NA	NA
16	UBE2J2	chr1	1189291	1209234	-	NA	-0.112	0.98	0.805	0.0036	0.718	0.0083	0.198	0.52	0.917	0.00058	0.814	0.0015	0.287	0.29
16	SCNN1D	chr1	1215815	1227409	+	NA	-0.119	1	0.56	0.29	0.495	0.35	1.533	0.0028	0.676	0.15	0.593	0.2	1.628	0.0008
16	MIR6726	chr1	1231489	1231550	-	NA	NA	NA	NA	NA	NA	NA	NA	NA	NA	NA	NA	NA	NA	NA
16	TTLL10	chr1	1115076	1121243	+	NA	1.182	1	-0.01	1	0.564	0.9	3.15	0.47	-1.203	0.72	-0.679	0.9	NA	NA
16	ACAP3	chr1	1227763	1243269	-	NA	0.166	0.92	0.452	0.075	0.719	0.01	-0.043	0.97	0.282	0.26	0.536	0.061	-0.229	0.48
16	PUSL1	chr1	1243993	1247057	+	NA	-0.078	1	0.845	0.057	0.425	0.4	-0.143	0.8	0.924	0.02	0.486	0.26	-0.086	0.9
16	MIR429	chr1	1104384	1104467	+	NA	NA	NA	NA	NA	NA	NA	NA	NA	NA	NA	NA	NA	NA	NA
16	MIR200A	chr1	1103242	1103332	+	NA	NA	NA	NA	NA	NA	NA	NA	NA	NA	NA	NA	NA	NA	NA
16	MIR200B	chr1	1102483	1102578	+	NA	NA	NA	NA	NA	NA	NA	NA	NA	NA	NA	NA	NA	NA	NA
16	MIR6727	chr1	1247881	1247946	-	NA	NA	NA	NA	NA	NA	NA	NA	NA	NA	NA	NA	NA	NA	NA
16	CPSF3L	chr1	1246964	1260067	-	NA	0.012	1	-0.124	0.68	-0.193	0.44	-0.558	0.051	-0.136	0.63	-0.219	0.35	-0.593	0.042
16	CPTP	chr1	1260142	1264276	+	NA	NA	NA	NA	NA	NA	NA	NA	NA	NA	NA	NA	NA	NA	NA
16	TAS1R3	chr1	1266725	1269844	+	NA	0.497	1	-5.473	0.00012	-3.772	0.0049	-2.38	0.24	-5.98	3.2e-05	-4.31	0.00024	-2.924	0.091
16	LINC01342	chr1	1072396	1079434	+	NA	NA	NA	NA	NA	NA	NA	NA	NA	NA	NA	NA	NA	NA	NA
16	DVL1	chr1	1270657	1284492	-	NA	0.388	0.45	2.623	3.7e-25	2.173	6.3e-19	2.388	9.3e-20	2.235	2.8e-16	1.772	4e-12	1.979	6.8e-14
17	EEF1A1	chr6	74225472	74230755	-	Obesity-related traits	0.042	1	-0.558	0.0088	-0.907	2.3e-05	-0.636	0.0094	-0.602	0.0047	-0.965	5.3e-06	-0.698	0.0049
17	SLC17A5	chr6	74303101	74363737	-	NA	-0.189	0.9	1.411	4.8e-07	0.738	0.0082	0.249	0.42	1.6	2.8e-09	0.912	0.00043	0.416	0.12
17	MTO1	chr6	74171453	74211179	+	NA	-0.1	0.98	-1.299	7.2e-08	-1.179	7.5e-07	-0.653	0.015	-1.196	7.3e-07	-1.091	3.1e-06	-0.576	0.044
18	FAM205B	chr9	34830263	34838583	-	NA	NA	NA	NA	NA	NA	NA	NA	NA	NA	NA	NA	NA	NA	NA
18	KIAA1045	chr9	34958191	34982541	+	NA	-0.965	0.86	6.481	0.014	6.856	0.0042	4.224	0.023	7.467	0.0033	7.824	0.001	5.196	0.0095
18	DNAJB5-AS1	chr9	34985408	34989376	-	NA	NA	NA	NA	NA	NA	NA	NA	NA	NA	NA	NA	NA	NA	NA
18	DNAJB5	chr9	34989637	34998430	+	NA	-0.62	0.42	2.843	1.2e-07	2.398	2.6e-06	0.807	0.088	3.479	9.2e-16	3.006	2.9e-14	1.406	9.6e-05
19	GNA14	chr9	80037994	80263232	-	NA	-0.203	1	8.505	8.2e-17	7.925	8.1e-19	6.221	8e-15	8.706	6.4e-14	8.103	2.9e-15	6.402	2.7e-12
19	GNA14-AS1	chr9	80062564	80141678	+	NA	NA	NA	NA	NA	NA	NA	NA	NA	NA	NA	NA	NA	NA	NA
19	VPS13A	chr9	79792360	80032399	+	NA	-0.086	1	-0.846	9.4e-05	-1.231	1.1e-08	1.157	3.3e-06	-0.758	0.00057	-1.157	8e-08	1.222	1.1e-06
20	CASZ1	chr1	10707262	10856733	-	Blood pressure, Blood pressure, Systolic blood pressure	0.883	0.53	-2.381	4.8e-13	-1.254	0.0012	-0.261	0.64	-3.258	5e-23	-2.147	9e-09	-1.17	0.015
21	LOC100505920	chr3	193920804	193967942	-	NA	NA	NA	NA	NA	NA	NA	NA	NA	NA	NA	NA	NA	NA	NA
21	LOC101929337	chr3	193965436	193975561	+	NA	NA	NA	NA	NA	NA	NA	NA	NA	NA	NA	NA	NA	NA	NA
21	LINC00887	chr3	194018988	194030593	-	NA	NA	NA	NA	NA	NA	NA	NA	NA	NA	NA	NA	NA	NA	NA
21	CPN2	chr3	194060493	194072057	-	NA	-0.693	0.96	4.575	0.088	6.48	0.016	6.408	0.012	5.273	0.0039	7.166	0.00015	7.09	9.5e-05
21	LRRC15	chr3	194075975	194090472	-	NA	-2.737	0.9	NA	NA	NA	NA	NA	NA	5.068	0.19	5.424	0.1	5.351	0.089
22	LINC00322	chr21	44742088	44751919	-	NA	NA	NA	NA	NA	NA	NA	NA	NA	NA	NA	NA	NA	NA	NA
22	SIK1	chr21	44834397	44847002	-	NA	1.057	0.8	-4.16	1.1e-07	-1.752	0.032	-2.956	4.2e-06	-5.226	1.1e-10	-2.833	0.00018	-4.032	8.7e-10
23	SPRED2	chr2	65537984	65593931	-	Inflammatory bowel disease, Celiac disease and Rheumatoid arthritis, Rheumatoid arthritis	-0.074	1	3.617	1.2e-06	3.427	4.4e-07	1.556	0.0043	3.681	1e-06	3.485	5.2e-07	1.609	0.0033
23	ACTR2	chr2	65454828	65498390	+	NA	-0.555	0.082	-1.569	2.8e-14	-1.439	2.1e-11	-2.6	1.9e-16	-1.013	1e-06	-0.896	3.8e-05	-2.065	2e-12
24	AOC3	chr17	41003200	41010147	+	NA	0.316	0.56	11.61	8.6e-246	13.017	5.3e-306	11.583	9e-226	11.301	1.3e-219	12.69	2.5e-282	11.255	6.5e-202
24	AOC2	chr17	40996608	41002724	+	NA	-0.544	0.2	3.511	3.4e-26	4.08	3.1e-35	4.076	1.2e-33	4.058	6.5e-40	4.609	8.6e-54	4.602	5.5e-47
24	AOC4P	chr17	41019161	41021234	+	NA	NA	NA	NA	NA	NA	NA	NA	NA	NA	NA	NA	NA	NA	NA
24	PSME3	chr17	40985158	40995777	+	NA	-0.181	0.89	-0.319	0.22	-0.118	0.6	-0.787	0.0022	-0.137	0.63	0.053	0.91	-0.627	0.023
24	BECN1	chr17	40962149	40976310	-	NA	-0.227	0.81	0.167	0.62	0.176	0.48	-0.211	0.43	0.395	0.15	0.389	0.1	-0.005	1
24	MIR6781	chr17	40975897	40975961	-	NA	NA	NA	NA	NA	NA	NA	NA	NA	NA	NA	NA	NA	NA	NA
24	LINC00671	chr17	41026690	41050751	-	NA	NA	NA	NA	NA	NA	NA	NA	NA	NA	NA	NA	NA	NA	NA
24	G6PC	chr17	41052813	41066450	+	NA	0.454	1	-0.855	0.84	0.671	0.93	0.264	0.97	-1.328	0.68	0.15	1	-0.217	1
24	CNTD1	chr17	40950853	40963605	+	NA	-0.444	1	2.915	0.31	2.41	0.33	2.324	0.31	3.356	0.098	2.853	0.098	2.756	0.09
24	COA3	chr17	40949635	40950743	-	NA	NA	NA	NA	NA	NA	NA	NA	NA	NA	NA	NA	NA	NA	NA
24	WNK4	chr17	40932648	40949084	+	NA	2.142	0.96	-0.81	0.73	0.109	0.98	0.06	1	-3.001	0.23	-2.123	0.56	-2.175	0.53
24	VPS25	chr17	40925453	40931618	+	NA	0.013	1	1.36	2.5e-06	1.235	5.7e-06	0.034	0.95	1.347	1.6e-06	1.208	3.5e-06	0	0.98
24	RAMP2-AS1	chr17	40905946	40913275	-	NA	NA	NA	NA	NA	NA	NA	NA	NA	NA	NA	NA	NA	NA	NA
24	RAMP2	chr17	40913211	40915060	+	NA	1.8	7.9e-05	10.778	9.3e-36	9.785	3.2e-43	11.088	7.1e-45	8.988	2.8e-14	7.981	3.6e-17	9.287	1.2e-18
24	AARSD1	chr17	41102542	41116515	-	NA	-0.227	0.9	0.625	0.051	0.521	0.08	1.007	0.0011	0.85	0.0043	0.732	0.0081	1.213	3.7e-05
24	PTGES3L-AARSD1	chr17	41102542	41132020	-	NA	NA	NA	NA	NA	NA	NA	NA	NA	NA	NA	NA	NA	NA	NA
25	CNIH3	chr1	224804178	224928249	+	NA	-0.092	1	3.497	0.0053	2.505	0.019	5.08	3.1e-05	3.589	0.00075	2.579	0.0037	5.154	1e-06
26	DIO3OS	chr14	102018559	102022013	-	Body mass index (interaction)	3.337	0.14	7.407	0.0002	7.783	1.8e-05	5.629	0.0001	NA	NA	NA	NA	2.287	0.59
26	MIR1247	chr14	102026623	102026759	-	NA	2.62	0.24	7.475	0.00012	7.853	9.3e-06	7.776	3.8e-06	4.851	0.25	5.212	0.15	5.141	0.13
26	DIO3	chr14	102027687	102029789	+	Type 1 diabetes	1.809	0.56	7.442	0.00016	7.821	1.4e-05	7.753	5.8e-06	5.646	0.063	6.017	0.03	5.946	0.036
27	MYO18A	chr17	27400527	27507407	-	NA	0.043	1	-2.329	4.3e-23	-2.244	3.1e-21	-2.107	4e-16	-2.375	6.1e-24	-2.304	3.7e-23	-2.173	8.9e-17
27	TIAF1	chr17	27400538	27402627	-	NA	0.744	1	-3.187	0.0088	-2.72	0.05	-2.564	0.067	-3.957	0.0003	-3.523	0.0034	-3.356	0.0064
27	PIPOX	chr17	27369917	27384236	+	NA	-0.748	0.97	0.27	0.91	0.294	0.87	0.03	0.99	0.998	0.5	1.001	0.5	0.746	0.61
28	NFATC1	chr18	77160273	77228002	+	NA	0.029	1	-2.016	2e-13	-1.037	0.00014	-0.198	0.53	-2.04	1.7e-13	-1.074	4e-05	-0.245	0.49
29	B4GALT1	chr9	33110638	33167356	-	IgG glycosylation, Urate levels	-0.08	1	-2.316	3.6e-08	-1.066	0.0031	-1.837	0.0012	-2.234	4.9e-08	-0.999	0.0028	-1.779	0.0014
29	B4GALT1-AS1	chr9	33166945	33179981	+	NA	NA	NA	NA	NA	NA	NA	NA	NA	NA	NA	NA	NA	NA	NA
29	SMU1	chr9	33041849	33076714	-	NA	-0.071	1	-0.49	0.025	-0.551	0.013	-0.733	0.0034	-0.419	0.054	-0.494	0.023	-0.683	0.0082
29	SPINK4	chr9	33240195	33248565	+	NA	NA	NA	NA	NA	NA	NA	NA	NA	NA	NA	NA	NA	NA	NA
30	GRID1	chr10	87359311	88126250	-	Anorexia nervosa, Stearic acid (18:0) plasma levels, Pancreatic cancer, Periodontal microbiota, Cardiac structure and function	0.898	0.91	2.632	0.11	5.752	0.003	2.869	0.043	1.76	0.37	4.836	0.031	1.974	0.24
30	MIR346	chr10	88024450	88024545	-	NA	NA	NA	NA	NA	NA	NA	NA	NA	NA	NA	NA	NA	NA	NA
31	NSG1	chr4	4388689	4420785	+	NA	NA	NA	NA	NA	NA	NA	NA	NA	NA	NA	NA	NA	NA	NA
31	ZBTB49	chr4	4291923	4323513	+	NA	0.115	1	-1.248	0.0008	-2.003	3.7e-09	-1.092	0.005	-1.359	9.8e-05	-2.127	4.9e-11	-1.228	0.0011
31	STX18	chr4	4420695	4543775	-	Congenital heart disease	-0.257	0.84	0.218	0.46	0.207	0.44	-0.307	0.35	0.474	0.086	0.449	0.085	-0.072	0.88
32	HMGCLL1	chr6	55376872	55444012	-	Obesity-related traits	1.57	0.83	6.262	0.027	6.643	0.0097	6.564	0.012	4.683	0.3	5.036	0.19	4.963	0.17
32	BMP5	chr6	55620237	55740375	-	NA	-0.718	1	4.731	0.38	5.099	0.27	5.031	0.24	5.456	0.096	5.815	0.043	5.742	0.036
33	FAM92B	chr16	85131964	85146114	-	NA	NA	NA	NA	NA	NA	NA	NA	NA	NA	NA	NA	NA	NA	NA
33	LOC400548	chr16	85170755	85183049	+	NA	-0.131	1	0.689	0.91	-0.044	1	-1.152	0.5	0.815	0.82	0.086	1	-1.042	0.49
33	KIAA0513	chr16	85096817	85127828	+	Amyotrophic lateral sclerosis	0.002	1	1.654	5.2e-07	-0.771	0.0018	-3.765	3.2e-48	1.653	1.3e-07	-0.784	0.00097	-3.79	3e-46
34	ELMO1	chr7	36892510	37393272	-	Alzheimer's disease (cognitive decline), Breast size, Anticoagulant levels, Celiac disease and Rheumatoid arthritis, Celiac disease, QT interval, Response to treatment for acute lymphoblastic leukemia, Type 2 diabetes nephropathy	1.469	0.75	-5.224	2.6e-80	-5.14	9.7e-80	-5.302	2e-55	-6.699	2.6e-111	-6.625	3.8e-115	-6.79	1.3e-78
35	LAMA5	chr20	60884115	60942368	-	Prostate cancer, Colorectal cancer	-0.167	1	0.25	0.32	6.113	9.8e-39	7.004	8.2e-40	0.412	0.19	6.263	2.6e-27	7.153	1e-30
35	LAMA5-AS1	chr20	60928065	60931534	+	NA	NA	NA	NA	NA	NA	NA	NA	NA	NA	NA	NA	NA	NA	NA
35	MIR4758	chr20	60907542	60907613	-	Prostate cancer	NA	NA	NA	NA	NA	NA	NA	NA	NA	NA	NA	NA	NA	NA
35	RPS21	chr20	60962120	60963576	+	Prostate cancer	-0.074	1	-1.383	1.4e-09	-1.572	4.3e-09	-0.646	0.027	-1.318	2.4e-09	-1.521	4.5e-12	-0.593	0.023
35	CABLES2	chr20	60963685	60982339	-	Prostate cancer	0.37	0.94	-1.436	0.0029	-1.404	0.003	-1.756	5.7e-05	-1.81	2.7e-05	-1.793	1.5e-05	-2.149	9.8e-08
35	ADRM1	chr20	60877951	60883918	+	Prostate cancer	-0.168	0.92	1.19	2.1e-06	1.351	4.4e-08	0.372	0.16	1.357	4.5e-08	1.505	3.7e-10	0.517	0.04
35	RBBP8NL	chr20	60985292	61002629	-	NA	NA	NA	NA	NA	NA	NA	NA	NA	NA	NA	NA	NA	NA	NA
35	OSBPL2	chr20	60813540	60871269	+	Prostate cancer	-0.072	1	0.41	0.13	0.429	0.097	0.356	0.23	0.485	0.063	0.489	0.046	0.408	0.13
36	TMCC2	chr1	205225328	205242471	+	Mean platelet volume, Platelet counts	-0.474	1	-1.003	0.33	-1.321	0.11	1.142	0.29	-0.529	0.51	-0.875	0.16	1.586	0.072
36	DSTYK	chr1	205111630	205180727	-	Obesity-related traits	-0.174	0.94	-0.416	0.053	-0.92	0.00014	-0.98	0.0013	-0.241	0.19	-0.76	0.001	-0.826	0.0045
36	NUAK2	chr1	205271190	205290883	-	NA	-0.838	0.83	-5.068	5e-72	-2.792	4.5e-10	-5.073	4.1e-64	-4.248	4.8e-58	-1.979	4.1e-06	-4.272	1e-50
36	KLHDC8A	chr1	205305192	205326128	-	NA	NA	NA	-5.794	0.066	NA	NA	NA	NA	-5.805	0.03	NA	NA	NA	NA
37	SLC9A3R2	chr16	2083264	2089027	+	NA	0.261	0.8	8.126	1.2e-49	6.025	2.2e-41	5.159	1.3e-31	7.883	7.6e-64	5.747	1.6e-52	4.865	7.7e-43
37	NTHL1	chr16	2089815	2097867	-	Longevity	0.516	0.56	1.449	0.00021	1.981	5.3e-07	1.482	8.6e-05	0.933	0.019	1.447	0.00027	0.945	0.014
37	TSC2	chr16	2097989	2138713	+	Obesity-related traits	0.231	0.84	1.052	3.4e-05	1.077	9.2e-06	0.976	0.00026	0.825	0.0012	0.835	0.00043	0.725	0.0053
37	NPW	chr16	2069520	2070756	+	NA	NA	NA	NA	NA	NA	NA	NA	NA	NA	NA	NA	NA	NA	NA
37	ZNF598	chr16	2047652	2059822	-	NA	0.038	1	0.609	0.049	0.593	0.053	0.05	0.9	0.573	0.043	0.542	0.046	-0.014	0.9
37	SYNGR3	chr16	2039945	2044276	+	NA	0.582	1	-5.281	1.7e-09	-3.427	0.019	0.169	1	-5.845	1.8e-11	-4.02	0.0019	-0.425	0.97
37	MIR1225	chr16	2140195	2140285	-	NA	NA	NA	NA	NA	NA	NA	NA	NA	NA	NA	NA	NA	NA	NA
37	GFER	chr16	2034149	2037750	+	NA	0.107	0.98	0.377	0.27	0.658	0.036	0.27	0.36	0.265	0.48	0.533	0.093	0.141	0.63
37	NOXO1	chr16	2028917	2031550	-	NA	NA	NA	NA	NA	-0.893	0.86	NA	NA	NA	NA	-0.953	0.82	NA	NA
37	MIR6511B1	chr16	2156669	2156754	-	NA	NA	NA	NA	NA	NA	NA	NA	NA	NA	NA	NA	NA	NA	NA
37	TBL3	chr16	2022063	2028751	+	NA	0.012	1	1.245	5.5e-05	1.133	0.00017	0.513	0.098	1.233	2.5e-05	1.106	7.8e-05	0.477	0.089
37	RNF151	chr16	2016874	2018976	+	NA	1.486	0.93	3.331	0.27	3.474	0.21	4.525	0.095	1.846	0.73	1.968	0.66	NA	NA
37	SNORA78	chr16	2015184	2015311	+	NA	1.31	0.86	0.332	0.78	0.884	0.53	1.971	0.2	-0.988	0.54	-0.462	0.81	0.63	0.79
37	SNHG9	chr16	2014996	2015505	+	NA	-0.126	1	1.919	5.2e-06	1.855	2.1e-06	2.465	7.4e-10	2.043	9.3e-08	1.967	2.2e-08	2.571	3.8e-12
37	RPS2	chr16	2012061	2014827	-	NA	0.211	0.85	-1.905	5.2e-19	-1.888	2.1e-18	-1.636	1.3e-11	-2.12	4.8e-22	-2.115	1.5e-22	-1.868	4.3e-14
37	SNORA64	chr16	2012973	2013107	-	NA	0.847	0.79	-2.806	1.3e-12	-2.071	0.0019	-1.817	0.00011	-3.654	6.1e-21	-2.937	6.1e-05	-2.681	4.4e-09
37	SNORA10	chr16	2012334	2012467	-	NA	-0.555	1	-3.605	8.7e-07	-2.657	0.0056	-1.829	0.12	-3.065	5.1e-07	-2.122	0.0053	-1.295	0.16
37	NDUFB10	chr16	2009516	2011976	+	NA	0.072	0.99	1.944	4.4e-15	1.777	4.7e-14	0.926	0.00025	1.87	1e-13	1.688	8.5e-13	0.832	0.0013
37	RPL3L	chr16	1994579	2004679	-	NA	NA	NA	NA	NA	NA	NA	NA	NA	NA	NA	NA	NA	NA	NA
37	MIR4516	chr16	2183119	2183205	+	NA	NA	NA	NA	NA	NA	NA	NA	NA	NA	NA	NA	NA	NA	NA
37	MSRB1	chr16	1988233	1993294	-	NA	NA	NA	NA	NA	NA	NA	NA	NA	NA	NA	NA	NA	NA	NA
37	PKD1	chr16	2138710	2185899	-	NA	0.338	0.54	1.867	3.8e-15	1.65	4.9e-13	2.51	2.3e-23	1.53	3.1e-10	1.298	1.4e-08	2.148	2.6e-17
37	MIR3180-5	chr16	2185977	2186130	-	NA	NA	NA	NA	NA	NA	NA	NA	NA	NA	NA	NA	NA	NA	NA
38	PTGIR	chr19	47123724	47128354	-	NA	2.002	0.37	1.492	0.25	-0.488	0.65	-3.952	8.5e-14	-0.542	0.6	-2.516	0.0061	-5.981	2e-23
38	GNG8	chr19	47137332	47137939	-	NA	NA	NA	-6.14	0.029	-5.369	0.24	NA	NA	-6.139	0.011	-5.373	0.14	NA	NA
38	CALM3	chr19	47104511	47114039	+	Ulcerative colitis	0.235	0.77	0.515	0.044	-0.743	0.00096	-0.679	0.0068	0.28	0.33	-0.992	7.1e-06	-0.935	0.00024
38	PPP5D1	chr19	46984044	47104457	-	NA	NA	NA	NA	NA	NA	NA	NA	NA	NA	NA	NA	NA	NA	NA
38	DACT3	chr19	47150820	47157914	-	NA	-0.346	1	1.777	0.64	1.218	0.63	-0.753	0.79	2.016	0.45	1.524	0.46	-0.443	0.81
38	DACT3-AS1	chr19	47163620	47180713	+	NA	NA	NA	NA	NA	NA	NA	NA	NA	NA	NA	NA	NA	NA	NA
38	MIR320E	chr19	47212549	47212602	-	NA	NA	NA	-4.771	0.0035	-3.758	0.11	-2.646	0.42	-7.149	6.8e-05	-6.455	0.011	-5.286	0.14
38	PRKD2	chr19	47177572	47217577	-	Chronic lymphocytic leukemia	0.334	0.84	-3.193	1e-35	-2.513	5.8e-21	-1.088	0.0009	-3.531	8.7e-43	-2.864	2.7e-28	-1.447	4.1e-06
38	STRN4	chr19	47222767	47249720	-	Chronic lymphocytic leukemia	-0.003	1	0.866	0.00053	1.045	4.6e-05	-0.584	0.028	0.871	0.0004	1.035	3e-05	-0.605	0.032
39	NA	NA	NA	NA	NA	NA	NA	NA	NA	NA	NA	NA	NA	NA	NA	NA	NA	NA	NA	NA
40	NA	NA	NA	NA	NA	NA	NA	NA	NA	NA	NA	NA	NA	NA	NA	NA	NA	NA	NA	NA
41	KIFC3	chr16	57792128	57831929	-	NA	-0.602	0.57	7.312	5e-32	4.325	6e-21	5.259	1.2e-24	7.885	1.3e-26	4.914	9.6e-18	5.843	1.9e-20
41	MIR6772	chr16	57806200	57806264	-	NA	NA	NA	NA	NA	NA	NA	NA	NA	NA	NA	NA	NA	NA	NA
41	LOC388282	chr16	57844548	57850831	+	NA	NA	NA	NA	NA	NA	NA	NA	NA	NA	NA	NA	NA	NA	NA
41	KATNB1	chr16	57769659	57791162	+	NA	0.036	1	1.584	5.4e-07	0.66	0.038	0.202	0.58	1.551	1.9e-07	0.614	0.033	0.146	0.59
41	DRC7	chr16	57728712	57765367	+	NA	NA	NA	NA	NA	NA	NA	NA	NA	NA	NA	NA	NA	NA	NA
41	CNGB1	chr16	57916243	58005020	-	NA	NA	NA	-2.973	0.51	-2.798	0.62	-2.206	0.74	-2.974	0.41	-2.826	0.51	-2.223	0.66
42	LY86-AS1	chr6	6346697	6623059	-	NA	-1.484	0.47	-1.541	0.024	3.023	0.14	0.549	0.82	-0.026	0.93	4.499	0.00026	2.01	0.035
42	LY86	chr6	6588933	6655216	+	Waist-hip ratio, Major depressive disorder (broad)	-0.259	1	-5.944	5.9e-76	-1.87	0.047	-6.874	6.5e-103	-5.665	4.7e-74	-1.626	0.066	-6.634	2.7e-96
43	LINC00598	chr13	40921270	41055143	-	NA	NA	NA	NA	NA	NA	NA	NA	NA	NA	NA	NA	NA	NA	NA
44	AFAP1	chr4	7760439	7941653	-	NA	-0.603	0.09	5.533	1.2e-64	0.704	0.0021	3.209	4.1e-22	6.129	8.6e-83	1.294	1.1e-08	3.803	2.8e-34
44	AFAP1-AS1	chr4	7755816	7780654	+	NA	NA	NA	-4.29	0.49	NA	NA	NA	NA	-1.501	0.66	NA	NA	-0.823	0.89
44	SORCS2	chr4	7194373	7744564	+	Obesity-related traits, Insulin-like growth factors	-1.013	0.82	3.447	0.092	1.844	0.27	-0.636	0.59	4.465	0.0011	2.84	0.0093	0.343	0.62
45	KLF13	chr15	31619082	31670102	+	NA	0.679	0.26	-0.414	0.036	-0.963	4.4e-06	-1.274	5.1e-08	-1.091	3.6e-07	-1.653	1.4e-14	-1.968	1.2e-15
45	OTUD7A	chr15	31775328	31947542	-	Venous thromboembolism, Mortality among heart failure patients	-0.463	0.97	3.126	0.036	0.601	0.61	3.013	0.017	3.587	0.0014	1.047	0.22	3.458	0.00036
46	SH3BP2	chr4	2813945	2842823	+	NA	-0.453	0.71	-2.449	1.2e-06	-1.528	1.2e-10	-3.67	3.3e-46	-2.002	1.6e-05	-1.092	1.7e-06	-3.237	7.5e-36
46	ADD1	chr4	2845583	2931802	+	NA	0.075	1	0.02	0.88	0.71	0.0025	0.774	0.0021	-0.051	0.71	0.624	0.0066	0.676	0.0054
46	TNIP2	chr4	2743386	2758103	-	NA	-0.003	1	0.63	0.013	0.466	0.065	0.446	0.12	0.633	0.011	0.455	0.063	0.428	0.11
46	FAM193A	chr4	2627158	2734302	+	NA	0.278	0.84	-1.512	7.2e-10	-1.292	5.5e-08	-1.154	2.1e-05	-1.786	4.9e-13	-1.579	2.1e-11	-1.454	1.4e-07
47	SLC25A18	chr22	18043182	18073647	+	NA	0.973	0.57	10.155	2.1e-13	12.108	2.3e-16	12.047	3.7e-16	9.2	2.1e-34	11.144	1.4e-42	11.071	1.1e-41
47	LOC101929372	chr22	18062922	18071958	-	NA	NA	NA	NA	NA	NA	NA	NA	NA	NA	NA	NA	NA	NA	NA
47	ATP6V1E1	chr22	18074902	18111588	-	NA	-0.138	0.94	1.695	4.9e-13	1.531	1.7e-11	0.555	0.03	1.834	1.7e-14	1.654	3.3e-13	0.669	0.0075
47	BCL2L13	chr22	18121349	18213621	+	NA	-0.351	0.41	1.897	2.3e-15	1.78	6.1e-15	1.025	4.8e-05	2.251	1.2e-20	2.121	4.9e-21	1.356	3.6e-08
47	CECR2	chr22	17956627	18037856	+	NA	1.908	0.71	-1.643	0.044	2.83	0.11	-2.056	0.0046	-3.546	0.00037	0.94	0.8	-4.018	3.4e-06
48	KSR2	chr12	117890816	118406028	-	Endometriosis, Visceral adipose tissue adjusted for BMI, Biochemical measures	NA	NA	NA	NA	-2.726	0.2	0.322	0.99	NA	NA	-3.909	0.037	NA	NA
49	NA	NA	NA	NA	NA	NA	NA	NA	NA	NA	NA	NA	NA	NA	NA	NA	NA	NA	NA	NA
50	HCN2	chr19	589892	617159	+	NA	-1.297	1	-2.371	0.44	-3.842	0.041	-2.656	0.32	-1.09	0.62	-2.548	0.065	-1.373	0.49
50	BSG	chr19	572453	583493	+	NA	-0.335	0.52	2.97	2.6e-37	2.533	4.3e-29	1.419	1.5e-09	3.306	2.1e-42	2.852	2.2e-35	1.725	6.9e-13
50	GZMM	chr19	544033	549920	+	NA	NA	NA	-2.654	0.16	-8.325	1.9e-67	-2.223	0.27	-4.785	0.012	-10.564	3.2e-82	-4.448	0.032
50	POLRMT	chr19	617222	633568	-	NA	0.232	0.88	0.705	0.013	0.498	0.08	0.997	0.00045	0.475	0.091	0.253	0.35	0.745	0.0062
50	CDC34	chr19	531732	542087	+	NA	0.137	0.94	2.383	4.2e-17	1.767	1.6e-11	1.019	0.00012	2.245	1.6e-15	1.615	3.9e-10	0.858	0.0012
50	FGF22	chr19	639894	643703	+	NA	-0.648	1	2.905	0.59	2.357	0.6	4.793	0.32	3.555	0.26	2.982	0.27	5.438	0.075
50	TPGS1	chr19	507496	519654	+	NA	-0.264	0.97	2.74	1.4e-07	1.911	1.9e-05	1.683	0.00022	3.001	5.4e-11	2.154	4.2e-08	1.925	2.5e-06
50	RNF126	chr19	647525	663233	-	NA	0.062	1	-0.262	0.43	-0.356	0.22	0.164	0.55	-0.328	0.26	-0.437	0.09	0.077	0.74
50	MADCAM1	chr19	496489	505343	+	NA	NA	NA	NA	NA	NA	NA	NA	NA	NA	NA	NA	NA	NA	NA
50	FSTL3	chr19	676388	683392	+	NA	-0.329	0.75	8.274	3.1e-49	7.467	7.1e-49	5.003	4.7e-30	8.584	1.2e-98	7.771	1.9e-100	5.306	6.9e-62
51	RXRA	chr9	137271140	137332432	+	Crohn's disease (need for surgery), Adverse response to chemotherapy (neutropenia/leucopenia) (paclitaxel + carboplatin), Central corneal thickness, Corneal structure, Intelligence	0.349	0.62	5.721	2.1e-35	4.385	6.6e-26	0.385	0.2	5.372	4.9e-81	4.027	7.3e-60	0.015	0.9
51	MIR4669	chr9	137271256	137271318	+	NA	NA	NA	NA	NA	NA	NA	-3.012	0.45	NA	NA	NA	NA	-4.868	0.23
52	LOC101927851	chr1	235093089	235099746	-	NA	NA	NA	NA	NA	NA	NA	NA	NA	NA	NA	NA	NA	NA	NA
53	MAGEL2	chr15	23888695	23892993	-	NA	2.052	0.078	8.61	1.6e-09	7.619	5.1e-11	8.911	1.1e-12	6.558	0.0037	5.546	0.002	6.847	0.00042
53	NDN	chr15	23930553	23932450	-	NA	0.727	0.0055	10.844	4.8e-93	10.209	8.6e-101	6.453	5.8e-66	10.112	5.8e-137	9.46	4.6e-160	5.712	7.4e-75
53	MKRN3	chr15	23810453	23813166	+	NA	-0.063	1	-2.972	0.13	-4.216	0.0042	-0.672	0.77	-2.913	0.11	-4.166	0.0036	-0.607	0.73
53	MIR4508	chr15	23807208	23807278	-	NA	NA	NA	NA	NA	NA	NA	NA	NA	NA	NA	NA	NA	NA	NA
54	PTPRG	chr3	61547242	62280573	+	Metabolite levels (HVA/5-HIAA ratio), Breast size, Fuchs's corneal dystrophy, Major depressive disorder, QT interval	0.417	0.55	5.578	8.7e-39	9.569	1.1e-77	12.729	6.1e-94	5.167	1.9e-55	9.147	4.4e-112	12.303	2e-128
55	PDIA4	chr7	148700153	148725782	-	Height	-0.478	0.29	-0.615	0.015	-0.603	0.01	-1.038	3.7e-05	-0.137	0.57	-0.141	0.51	-0.583	0.026
55	EZH2	chr7	148504463	148581441	-	NA	-0.344	0.99	-3.758	1.9e-10	-3.509	4.8e-24	-3.928	0.00037	-3.424	6.8e-10	-3.195	8.7e-25	-3.613	0.00054
56	PPAP2A	chr5	54720669	54830906	-	NA	-0.04	1	5.933	1.5e-94	5.599	3.6e-100	8.385	2.5e-141	5.97	1.5e-98	5.622	1.5e-104	8.406	3.3e-139
56	RNF138P1	chr5	54824669	54830370	-	NA	1.018	0.0087	0.873	0.0054	2.347	7.1e-10	4.445	9.5e-21	-0.147	0.55	1.311	9.5e-05	3.404	6.2e-20
56	MIR5687	chr5	54804677	54804754	-	NA	NA	NA	NA	NA	NA	NA	NA	NA	NA	NA	NA	NA	NA	NA
56	SKIV2L2	chr5	54603575	54721409	+	NA	-0.024	1	-0.597	0.0069	-0.498	0.031	-0.434	0.093	-0.572	0.01	-0.488	0.031	-0.43	0.11
57	CYTH4	chr22	37678494	37711389	+	NA	1.506	0.59	-4.998	1.9e-65	-5.042	4.7e-80	-6.092	1.8e-88	-6.513	4.8e-94	-6.564	7.5e-116	-7.62	4.7e-118
57	RAC2	chr22	37621300	37640339	-	Graves' disease, Longevity	0.871	0.94	-7.624	5.8e-80	-7.591	4.9e-141	-7.746	7.1e-55	-8.494	1.2e-91	-8.472	3e-158	-8.64	1.5e-62
57	SSTR3	chr22	37600276	37608416	-	NA	NA	NA	-5.011	0.016	-7.639	1.8e-13	NA	NA	-6.619	0.0015	-9.517	6e-18	NA	NA
57	LOC100506271	chr22	37748230	37750879	-	NA	NA	NA	NA	NA	NA	NA	NA	NA	NA	NA	NA	NA	NA	NA
57	C1QTNF6	chr22	37576205	37584330	-	Graves' disease, Hypothyroidism, Vitiligo, Type 1 diabetes	-0.902	0.56	-1.83	4.2e-05	-1.645	0.00059	1.184	0.12	-0.931	0.0078	-0.759	0.044	2.067	0.00012
57	ELFN2	chr22	37763999	37823505	-	NA	NA	NA	-5.585	0.1	-5.49	0.21	NA	NA	-5.604	0.053	-5.499	0.12	NA	NA
58	ITGB5	chr3	124481794	124606144	-	NA	-0.29	0.61	10.67	3.8e-202	9.731	4.8e-217	7.554	1.9e-132	10.959	2.3e-143	10.009	7.7e-148	7.828	5.3e-113
58	MUC13	chr3	124624288	124653595	-	NA	NA	NA	-0.921	0.88	-0.771	0.93	-0.296	1	-0.541	0.91	-0.444	0.94	-0.01	1
58	UMPS	chr3	124449212	124468119	+	NA	-0.265	0.83	0.278	0.4	-0.068	0.86	0.93	0.001	0.541	0.063	0.18	0.53	1.173	2.1e-05
59	HOXA-AS3	chr7	27179982	27195547	+	NA	0.835	0.96	3.884	0.099	5.227	0.026	5.1	0.018	3.052	0.26	4.366	0.1	4.25	0.089
59	HOXA5	chr7	27180670	27183287	-	NA	0.949	0.2	8.493	2.8e-21	8.032	2.3e-22	3.673	6e-09	7.547	4.7e-27	7.065	2.2e-28	2.702	4.8e-09
59	HOXA6	chr7	27185201	27187393	-	NA	0.529	0.82	6.966	5.3e-13	9.689	1.7e-18	9.617	1.8e-19	6.456	6.5e-11	9.156	4.5e-16	9.082	1.8e-16
59	HOXA4	chr7	27168125	27170399	-	NA	1.536	0.49	5.677	4e-05	4.579	7.3e-05	4.435	3.5e-05	4.144	0.029	3.026	0.053	2.887	0.047
59	HOXA3	chr7	27145808	27166639	-	NA	0.258	0.96	5.924	1.8e-10	6.44	3.9e-12	6.89	9e-13	5.686	5.1e-09	6.163	2.4e-10	6.623	6.7e-11
59	HOXA7	chr7	27193337	27196296	-	NA	0.268	0.96	8.03	1.8e-16	7.554	1.5e-17	10.686	3.9e-21	7.79	9.1e-26	7.289	8.1e-31	10.412	2.3e-35
59	HOXA-AS2	chr7	27161537	27168379	+	NA	NA	NA	NA	NA	NA	NA	NA	NA	NA	NA	NA	NA	NA	NA
59	HOXA9	chr7	27202056	27205149	-	NA	-3.007	0.61	NA	NA	NA	NA	NA	NA	6.219	0.013	6.581	0.0033	3.935	0.023
59	HOXA10-AS	chr7	27208517	27211534	+	NA	NA	NA	NA	NA	NA	NA	NA	NA	NA	NA	NA	NA	NA	NA
59	MIR196B	chr7	27209098	27209182	-	NA	NA	NA	NA	NA	NA	NA	NA	NA	NA	NA	NA	NA	NA	NA
59	HOXA10	chr7	27210209	27213955	-	Dental caries	-2.833	3.7e-28	5.155	0.0028	2.971	0.037	4.684	0.0052	8.072	1.8e-89	5.84	3e-80	7.479	3.1e-87
59	HOXA2	chr7	27139972	27142394	-	NA	1.627	0.62	7.278	0.00041	5.593	0.00041	6.186	8.2e-05	5.653	0.064	3.939	0.087	4.538	0.048
59	HOXA10-HOXA9	chr7	27202056	27219880	-	NA	NA	NA	NA	NA	NA	NA	NA	NA	NA	NA	NA	NA	NA	NA
59	HOTAIRM1	chr7	27135712	27139877	+	NA	0.353	0.75	2.002	9.1e-05	1.437	0.0016	-0.763	0.024	1.64	1.8e-05	1.063	0.0016	-1.138	0.00012
59	HOXA1	chr7	27132613	27135625	-	NA	0.739	0.92	0.665	0.54	-0.3	0.81	0.104	0.95	-0.079	1	-1.065	0.23	-0.66	0.48
59	HOXA11	chr7	27220775	27224835	-	NA	-5.973	0.00012	NA	NA	NA	NA	NA	NA	6.83	3.7e-06	5.528	7.2e-06	8.706	1.1e-07
59	HOXA11-AS	chr7	27225026	27228912	+	NA	NA	NA	NA	NA	NA	NA	NA	NA	NA	NA	NA	NA	NA	NA
59	HOXA13	chr7	27236498	27239725	-	NA	NA	NA	NA	NA	NA	NA	NA	NA	NA	NA	NA	NA	NA	NA
59	HOTTIP	chr7	27240039	27246878	+	NA	NA	NA	NA	NA	NA	NA	NA	NA	NA	NA	NA	NA	NA	NA
60	RBFOX3	chr17	77085426	77512230	-	NA	NA	NA	NA	NA	NA	NA	NA	NA	NA	NA	NA	NA	NA	NA
61	CYP1B1-AS1	chr2	38358246	38408993	+	NA	1.681	0.91	0.77	0.76	1.205	0.61	-3.608	9.4e-08	-0.918	0.72	-0.522	0.88	-5.335	3e-14
61	CYP1B1	chr2	38294745	38303323	-	NA	-0.08	1	4.021	0.024	1.183	0.42	-3.919	1.7e-25	4.099	0.037	1.248	0.43	-3.863	5.9e-25
61	RMDN2	chr2	38177586	38294285	+	NA	NA	NA	NA	NA	NA	NA	NA	NA	NA	NA	NA	NA	NA	NA
62	NDFIP1	chr5	141488323	141534008	+	Inflammatory bowel disease, Asthma, Multiple sclerosis, Crohn's disease	-0.202	0.87	1.332	5.2e-09	-0.763	0.00031	-0.297	0.31	1.534	5.5e-11	-0.575	0.0048	-0.119	0.74
63	CDH6	chr5	31193761	31329253	+	Liver enzyme levels (gamma-glutamyl transferase), Emphysema-related traits	-2.498	0.56	2.04	0.1	2.045	0.077	2.414	0.052	4.527	0.027	4.5	0.02	4.865	0.015
64	SCN10A	chr3	38738836	38835501	-	Electrocardiographic conduction measures, Systemic lupus erythematosus, PR interval, Ventricular conduction, Atrioventricular conduction, Electrocardiographic traits	NA	NA	NA	NA	NA	NA	NA	NA	NA	NA	NA	NA	NA	NA
64	SCN5A	chr3	38589552	38691164	-	Electrocardiographic conduction measures, PR interval, Ventricular conduction, Electrocardiographic traits, QT interval	0.951	1	-1.587	0.33	-1.313	0.43	5.173	0.2	-2.536	0.1	-2.284	0.16	NA	NA
65	AQP1	chr7	30951414	30965131	+	Weight loss (gastric bypass surgery), Nephrolithiasis	0.141	1	9.786	0.00015	7.768	0.00045	10.215	4.7e-05	9.513	6e-29	7.617	2e-26	10.003	5.2e-33
65	GHRHR	chr7	31003635	31019146	+	NA	NA	NA	NA	NA	NA	NA	NA	NA	NA	NA	NA	NA	NA	NA
65	FAM188B	chr7	30811032	30932002	+	Nephrolithiasis	NA	NA	NA	NA	NA	NA	NA	NA	NA	NA	NA	NA	NA	NA
65	INMT-FAM188B	chr7	30791750	30932002	+	NA	NA	NA	NA	NA	NA	NA	NA	NA	NA	NA	NA	NA	NA	NA
66	SYN3	chr22	32908539	33402806	-	Height, Age-related macular degeneration	-1.059	0.85	-3.396	3.7e-09	3.549	0.075	3.764	0.048	-2.31	2.1e-05	4.592	0.018	4.807	0.018
66	TIMP3	chr22	33196801	33259028	+	Age-related macular degeneration	0.051	1	18.233	1.6e-29	18.614	1.8e-33	17.152	6.8e-32	18.201	2.3e-234	18.572	6.6e-269	17.086	2e-248
67	NGEF	chr2	233743395	233792861	-	NA	NA	NA	NA	NA	NA	NA	NA	NA	NA	NA	NA	NA	NA	NA
67	C2orf82	chr2	233734993	233741107	+	NA	NA	NA	NA	NA	-1.411	0.78	-1.432	0.75	NA	NA	-0.534	0.89	-0.557	0.88
67	GIGYF2	chr2	233599126	233725287	+	NA	-0.052	1	0.508	0.058	0.324	0.22	0.338	0.21	0.562	0.034	0.364	0.15	0.37	0.15
68	LRRTM4	chr2	76974849	77749502	-	NA	-6.57	0.42	NA	NA	NA	NA	NA	NA	8.151	0.061	8.503	0.034	8.423	0.041
69	FBLN1	chr22	45898718	45997014	+	Temperament (bipolar disorder)	1.883	0.55	6.822	0.00057	7.386	0.00013	7.482	0.00014	4.926	0.019	5.482	0.0083	5.583	0.0084
70	LINC00598	chr13	40921270	41055143	-	NA	NA	NA	NA	NA	NA	NA	NA	NA	NA	NA	NA	NA	NA	NA
71	LINC00473	chr6	166352947	166401527	-	NA	5.956	0.29	5.99	0.055	6.372	0.022	6.291	0.018	NA	NA	NA	NA	NA	NA
72	TRPM1	chr15	31293263	31393929	-	Hypertriglyceridemia, Response to antipsychotic treatment	1.469	0.72	1.463	0.31	3.64	0.014	3.349	0.012	-0.002	0.98	2.151	0.29	1.857	0.31
72	MIR211	chr15	31357234	31357344	-	NA	NA	NA	NA	NA	NA	NA	NA	NA	NA	NA	NA	NA	NA	NA
72	MTMR10	chr15	31231143	31283807	-	Hypertriglyceridemia	0.315	0.61	0.124	0.95	1.283	1.2e-07	0.158	0.59	-0.189	0.25	0.956	2.9e-05	-0.18	0.6
73	EBF3	chr10	131633495	131762091	-	Sleep time	-0.623	0.094	12.636	5.5e-88	13.017	3.5e-108	11.539	1.5e-97	13.268	4.3e-96	13.635	2.3e-115	12.146	5.8e-112
74	ALPL	chr1	21835857	21904905	+	Adverse response to chemotherapy, (neutropenia/leucopenia) (all platinum-based drugs), Response to TNF-alpha inhibitors in rheumatoid arthritis, Liver enzyme levels (alkaline phosphatase),Metabolic traits, Phosphorus levels, Hematological and biochemical traits, Folate pathway vitamin levels, Liver enzyme levels	-1.357	0.61	2.439	4.5e-06	11.098	1.6e-24	5.306	3.7e-13	3.793	0.0043	12.458	6.2e-09	6.645	4.7e-05
74	NBPF3	chr1	21766582	21811393	+	Liver enzyme levels (alkaline phosphatase), Phosphorus levels, Folate pathway vitamin levels, Liver enzyme levels	-0.419	0.41	2.09	1.1e-10	0.426	0.15	3.298	1.2e-24	2.51	2.8e-17	0.833	0.00075	3.697	1.3e-33
75	LINC01300	chr8	142350647	142354720	+	NA	NA	NA	NA	NA	NA	NA	NA	NA	NA	NA	NA	NA	NA	NA
75	SLC45A4	chr8	142217264	142264728	-	NA	0.625	0.66	1.386	0.006	-0.147	0.56	-0.305	0.43	0.778	0.076	-0.781	0.029	-0.957	0.015
75	GPR20	chr8	142366586	142377365	-	Bipolar disorder	NA	NA	NA	NA	NA	NA	-4.204	0.028	NA	NA	NA	NA	-6.807	0.0013
76	CNTFR	chr9	34551429	34589735	-	NA	0.561	0.56	11.72	1.1e-34	13.668	5.1e-41	13.602	3.2e-41	11.171	1.5e-93	13.113	2.3e-119	13.039	3.4e-104
76	CNTFR-AS1	chr9	34568009	34583070	+	NA	NA	NA	NA	NA	NA	NA	NA	NA	NA	NA	NA	NA	NA	NA
76	ENHO	chr9	34521039	34523037	-	NA	0.739	1	NA	NA	2.523	0.65	-3.525	0.0013	NA	NA	NA	NA	-4.26	4.3e-05
76	RPP25L	chr9	34610481	34612110	-	NA	NA	NA	NA	NA	NA	NA	NA	NA	NA	NA	NA	NA	NA	NA
76	DCTN3	chr9	34613541	34620520	-	NA	-0.257	0.84	1.158	2.5e-05	0.702	0.008	0.109	0.67	1.414	1.1e-07	0.943	0.0002	0.342	0.2
76	ARID3C	chr9	34621454	34628011	-	NA	NA	NA	NA	NA	NA	NA	NA	NA	NA	NA	0.718	0.92	NA	NA
76	SIGMAR1	chr9	34634718	34637823	-	NA	-0.141	0.96	2.057	4.5e-13	1.056	0.00012	1.221	1.4e-05	2.2	1.2e-15	1.182	5.4e-06	1.339	9e-07
76	GALT	chr9	34646585	34650595	+	NA	0.018	1	-0.238	0.33	-1.442	4.7e-09	-0.379	0.22	-0.257	0.25	-1.478	4.3e-10	-0.422	0.16
76	IL11RA	chr9	34652181	34661898	+	NA	-0.04	1	0.327	0.52	-1.132	1e-05	0.655	0.043	0.365	0.42	-1.107	5.3e-06	0.674	0.028
76	DNAI1	chr9	34458749	34520987	+	NA	NA	NA	NA	NA	NA	NA	NA	NA	NA	NA	NA	NA	NA	NA
77	TSPAN17	chr5	176074387	176086059	+	NA	0.126	1	0.663	0.038	0.122	0.83	-0.168	0.5	0.54	0.068	-0.014	0.93	-0.311	0.31
77	EIF4E1B	chr5	176057682	176073642	+	NA	NA	NA	NA	NA	NA	NA	NA	NA	NA	NA	NA	NA	NA	NA
77	SNCB	chr5	176047209	176057557	-	NA	NA	NA	-5.226	0.18	NA	NA	NA	NA	-5.229	0.11	NA	NA	NA	NA
77	MIR4281	chr5	176056439	176056501	-	NA	NA	NA	NA	NA	NA	NA	NA	NA	NA	NA	NA	NA	NA	NA
77	GPRIN1	chr5	176022802	176037131	-	NA	-0.291	1	-3.557	2.7e-05	-2.52	0.021	-1.951	0.12	-3.273	6e-06	-2.248	0.011	-1.682	0.1
77	LOC102577424	chr5	176170205	176170922	+	NA	NA	NA	NA	NA	NA	NA	NA	NA	NA	NA	NA	NA	NA	NA
77	CDHR2	chr5	175976342	176022769	+	NA	NA	NA	-4.318	0.099	-6.234	3e-05	-4.454	0.067	-2.741	0.15	-4.594	2.6e-05	-2.826	0.12
78	ABCG5	chr2	44039610	44065958	-	Cholesterol, total, LDL cholesterol, Lipid metabolism phenotypes	0.322	1	NA	NA	NA	NA	NA	NA	NA	NA	NA	NA	NA	NA
78	ABCG8	chr2	44066102	44105605	+	LDL cholesterol, Cholesterol, total, Phytosterol levels, Lipid metabolism phenotypes, Gallstones	1.901	0.81	6.186	0.039	6.57	0.019	6.504	0.023	NA	NA	NA	NA	NA	NA
78	DYNC2LI1	chr2	44001177	44037149	+	NA	-0.183	0.91	2.14	4.3e-13	2.488	3.9e-17	2.54	4e-17	2.325	1.8e-16	2.655	8.1e-22	2.7	2.2e-20
78	LRPPRC	chr2	44113362	44223144	-	NA	0.168	0.9	0.305	0.29	0.366	0.15	0.383	0.16	0.14	0.71	0.186	0.5	0.195	0.46
78	PLEKHH2	chr2	43864438	43995126	+	NA	-1.62	6.9e-06	5.385	4.4e-17	2.406	1.8e-05	7.714	1e-26	7.016	1.6e-42	4.01	1.4e-21	9.312	4e-62
79	LOC392452	chrX	45590576	45591246	+	NA	NA	NA	NA	NA	NA	NA	NA	NA	NA	NA	NA	NA	NA	NA
79	MIR221	chrX	45605584	45605694	-	NA	-0.319	1	-0.939	0.54	0.042	0.99	-1.49	0.25	-0.644	0.58	0.352	0.85	-1.188	0.25
79	MIR222	chrX	45606420	45606530	-	NA	-0.993	1	-1.23	0.75	-0.544	0.93	-1.431	0.61	-0.167	1	0.423	0.89	-0.456	0.84
80	MYH9	chr22	36677322	36784112	-	Glomerulosclerosis, End-stage renal disease (non-diabetic), Optic disc size (rim)	-0.026	1	-0.83	9.3e-05	-1.49	4.9e-12	-1.542	2.2e-10	-0.807	0.00016	-1.479	6.1e-12	-1.539	7.3e-10
80	MIR6819	chr22	36682892	36682953	-	NA	NA	NA	NA	NA	NA	NA	NA	NA	NA	NA	NA	NA	NA	NA
80	APOL1	chr22	36649116	36663577	+	Glomerulosclerosis	0.012	1	1.006	0.0086	-0.189	0.66	-0.786	0.1	0.995	0.16	-0.212	0.74	-0.811	0.16
80	APOL2	chr22	36622254	36636000	-	NA	-0.438	0.34	0.988	0.00024	0.202	0.51	0.089	0.83	1.427	1.9e-08	0.627	0.0094	0.506	0.057
81	NUDT14	chr14	105639273	105647660	-	NA	-0.382	0.68	3.471	4.1e-17	3.124	2.2e-16	1.576	1.7e-06	3.85	8.5e-26	3.488	8.8e-26	1.932	1.6e-10
81	JAG2	chr14	105607317	105635161	-	NA	-1.287	0.22	4.694	5.7e-10	3.181	5.1e-07	3.651	6e-08	5.985	3.7e-11	4.447	9.5e-09	4.92	1e-09
81	BRF1	chr14	105675622	105714222	-	Mean platelet volume	0.156	0.95	1.183	2.2e-05	0.76	0.0058	1.031	0.0002	1.029	0.00019	0.59	0.028	0.852	0.0015
81	BTBD6	chr14	105714878	105717430	+	NA	-0.193	0.81	3.926	3.8e-52	3.018	3.6e-38	3.698	1e-44	4.123	6.5e-57	3.199	9.6e-43	3.867	9.2e-47
81	MIR6765	chr14	105617114	105617201	-	NA	NA	NA	NA	NA	NA	NA	NA	NA	NA	NA	NA	NA	NA	NA
81	PACS2	chr14	105767147	105864484	+	NA	0.399	0.65	2.729	1.6e-10	2.295	1.5e-08	1.964	2.6e-07	2.336	2.3e-20	1.887	1.4e-15	1.542	1.4e-09
82	LOC344887	chr3	185677757	185698665	+	NA	-1.776	0.46	6.576	0.01	5.587	0.0071	1.066	0.41	8.35	3.5e-05	7.35	1.8e-05	2.821	0.017
82	TRA2B	chr3	185632357	185655924	-	Menarche (age at onset)	0.061	1	-1.614	1.4e-14	-1.358	1.4e-10	-1.165	1.2e-06	-1.673	1.2e-14	-1.432	2.4e-11	-1.248	6.6e-07
82	ETV5	chr3	185764105	185826901	-	Body mass index, Obesity, Menarche (age at onset), Weight	-0.653	0.93	2.197	0.016	5.06	3.1e-05	0.706	0.27	2.841	0.024	5.689	0.00029	1.337	0.16
83	PAX2	chr10	102505467	102589698	+	Alzheimer's disease	NA	NA	NA	NA	NA	NA	NA	NA	NA	NA	NA	NA	NA	NA
84	FEZ1	chr11	125358095	125366206	-	Schizophrenia	-0.427	0.69	4.641	8.9e-22	1.32	0.0001	4.086	2.9e-22	5.071	7e-19	1.737	1.4e-05	4.496	1.9e-17
84	EI24	chr11	125439282	125454584	+	NA	-0.236	0.79	2.117	1.2e-17	1.594	8e-12	1.745	1.3e-11	2.353	4.9e-21	1.817	4.2e-15	1.961	4.9e-14
84	STT3A	chr11	125462689	125492654	+	Autism spectrum disorder, attention deficit-hyperactivity, disorder, bipolar disorder, major depressive disorder, and schizophrenia (combined), Schizophrenia	-0.078	1	0.803	0.0012	0.563	0.027	0.086	0.8	0.882	0.00038	0.627	0.011	0.141	0.6
84	PKNOX2	chr11	125034558	125303285	+	Obesity-related traits, Schizophrenia, Formal thought disorder in schizophrenia, Alcohol and nictotine co-dependence, Alcohol dependence, Substance dependence	-0.763	0.92	9.228	0.00011	9.612	2.1e-05	9.558	2.8e-05	10.018	0.00076	10.374	0.0002	10.297	0.00029
85	VPS37B	chr12	123349874	123380712	-	Na	0.604	0.39	-2.577	9.6e-24	-1.764	3.5e-09	-1.654	2.4e-08	-3.187	6.6e-35	-2.386	1.1e-15	-2.284	4.6e-15
85	ABCB9	chr12	123413538	123451056	-	Platelet counts	0.16	1	-1.838	0.062	-2.119	0.014	-0.39	0.82	-1.998	0.017	-2.299	0.0017	-0.571	0.65
85	OGFOD2	chr12	123459353	123464588	+	NA	-0.025	1	-0.088	0.74	-0.21	0.6	-0.204	0.64	-0.068	0.7	-0.205	0.49	-0.202	0.58
85	ARL6IP4	chr12	123464606	123467460	+	NA	0.035	1	0.914	7.9e-05	0.673	0.0026	0.311	0.22	0.877	0.00028	0.621	0.0081	0.255	0.34
85	HIP1R	chr12	123320038	123347507	+	Parkinson's disease	-0.079	1	-5.002	9.5e-86	-2.984	1.6e-28	1.812	0.024	-4.928	1.4e-82	-2.925	2.6e-30	1.867	2.9e-06
85	MIR4304	chr12	123495213	123495275	-	NA	NA	NA	NA	NA	NA	NA	NA	NA	-1.952	0.59	-1.044	0.88	NA	NA
85	CCDC62	chr12	123259055	123311927	+	Parkinson's disease	-0.125	1	-1.965	9.2e-06	-0.266	0.75	0.763	0.25	-1.851	1.8e-06	-0.164	0.77	0.865	0.14
85	PITPNM2	chr12	123468026	123594975	-	Platelet counts	-0.141	1	-1.387	2.1e-06	-1.604	2.6e-08	1.916	4.6e-06	-1.248	5e-06	-1.477	2.8e-08	2.04	4e-06
86	PEBP4	chr8	22570764	22785421	-	Visceral fat	-1.546	0.96	-3.374	0.033	NA	NA	NA	NA	-1.828	0.13	3.05	0.24	3.386	0.17
86	LOC101929237	chr8	22735484	22745535	+	NA	NA	NA	NA	NA	NA	NA	NA	NA	NA	NA	NA	NA	NA	NA
87	NA	NA	NA	NA	NA	NA	NA	NA	NA	NA	NA	NA	NA	NA	NA	NA	NA	NA	NA	NA
88	COL12A1	chr6	75794041	75915623	-	NA	-1.431	0.0027	12.53	6.6e-31	12.936	6.2e-36	16.264	6.8e-38	13.957	2.2e-73	14.353	3.1e-83	17.695	4.7e-85
88	COX7A2	chr6	75947390	75953644	-	NA	-0.134	0.99	1.465	4e-10	1.181	9e-08	0.948	0.0001	1.596	5.5e-11	1.298	1.4e-08	1.062	3.7e-05
88	TMEM30A	chr6	75962637	75994632	-	NA	-0.624	0.04	0.434	0.1	-0.025	1	-0.991	5e-05	1.056	1.4e-05	0.585	0.0086	-0.387	0.14
89	NA	NA	NA	NA	NA	NA	NA	NA	NA	NA	NA	NA	NA	NA	NA	NA	NA	NA	NA	NA
