# Supplementary material for: Characterization of functional methylomes by next-generation capture sequencing identifies novel disease-associated variants
Source: Nat Commun. 2015 May 29;6:7211. doi: 10.1038/ncomms8211 (PMC4544751; doi:10.1038/ncomms8211)
Supplement: Supplementary Data 6 — Met V1 sequence targets [file ncomms8211-s7.xlsx]

## Sheet: Sheet1
Supplementary Data 6. Met V1 sequence targets
chr	start	end
chr1	713668	714143
chr1	714468	714724
chr1	752468	752834
chr1	754368	754629
chr1	761168	761435
chr1	761873	762929
chr1	812478	812640
chr1	834083	834259
chr1	834298	834408
chr1	840648	841384
chr1	842293	842599
chr1	843473	843631
chr1	848053	848327
chr1	851728	853116
chr1	855318	855590
chr1	856568	857044
chr1	858423	859141
chr1	860168	860421
chr1	861208	861931
chr1	864953	865106
chr1	866923	867084
chr1	867383	867675
chr1	869028	869266
chr1	870758	871640
chr1	871873	872027
chr1	872178	872342
chr1	874843	874997
chr1	876168	876323
chr1	876493	876649
chr1	876678	877031
chr1	879318	879505
chr1	886383	886544
chr1	891133	891285
chr1	892973	893464
chr1	893883	894845
chr1	897453	897613
chr1	901343	901496
chr1	901578	902139
chr1	902278	902740
chr1	905648	906141
chr1	917188	917347
chr1	917433	917597
chr1	936118	936837
chr1	944678	944793
chr1	948388	949913
chr1	954563	954841
chr1	956573	956849
chr1	958248	958390
chr1	960653	960807
chr1	967453	967604
chr1	975188	976296
chr1	977793	977938
chr1	988518	988694
chr1	994378	994738
chr1	999538	999696
chr1	1001868	1002023
chr1	1002043	1002349
chr1	1003423	1003586
chr1	1005293	1005467
chr1	1010578	1010733
chr1	1014773	1015742
chr1	1015768	1015940
chr1	1016363	1016521
chr1	1050308	1050839
chr1	1052788	1053080
chr1	1058218	1058392
chr1	1062138	1062290
chr1	1063748	1063917
chr1	1064833	1065133
chr1	1067288	1067445
chr1	1067983	1068138
chr1	1068748	1068975
chr1	1073403	1073555
chr1	1079503	1079721
chr1	1079823	1079966
chr1	1092968	1093329
chr1	1093573	1093724
chr1	1097083	1097340
chr1	1097943	1098133
chr1	1099978	1100139
chr1	1101373	1101543
chr1	1104318	1104463
chr1	1105458	1105618
chr1	1108848	1109875
chr1	1118323	1118584
chr1	1139498	1139648
chr1	1142208	1142348
chr1	1143668	1144137
chr1	1144498	1144662
chr1	1145558	1145717
chr1	1146668	1146828
chr1	1148258	1148413
chr1	1148873	1149311
chr1	1149443	1149590
chr1	1153283	1153431
chr1	1153818	1153985
chr1	1165068	1165815
chr1	1166103	1166415
chr1	1166438	1167239
chr1	1172973	1173291
chr1	1173298	1173446
chr1	1173808	1173958
chr1	1174133	1174283
chr1	1181433	1181985
chr1	1189738	1189891
chr1	1189918	1190082
chr1	1190738	1190888
chr1	1193688	1193841
chr1	1195508	1195667
chr1	1196168	1196783
chr1	1205878	1207087
chr1	1207478	1208941
chr1	1209468	1210446
chr1	1217033	1217276
chr1	1217558	1217713
chr1	1227638	1227784
chr1	1234293	1234453
chr1	1238378	1238522
chr1	1238538	1238694
chr1	1239198	1239364
chr1	1239468	1240142
chr1	1240168	1241134
chr1	1241168	1242941
chr1	1243968	1244333
chr1	1244673	1245239
chr1	1245598	1245743
chr1	1254123	1254280
chr1	1256453	1256615
chr1	1258468	1258618
chr1	1259023	1259233
chr1	1260378	1260529
chr1	1260568	1261845
chr1	1264158	1264307
chr1	1267643	1267804
chr1	1269293	1269454
chr1	1270938	1271105
chr1	1272338	1272496
chr1	1273278	1273428
chr1	1273603	1273757
chr1	1277853	1277997
chr1	1280098	1280248
chr1	1281368	1281840
chr1	1282468	1284034
chr1	1284073	1284434
chr1	1286968	1287535
chr1	1287668	1288735
chr1	1290613	1290765
chr1	1292168	1292607
chr1	1292778	1292917
chr1	1293133	1294041
chr1	1294163	1294928
chr1	1295268	1295641
chr1	1295713	1296837
chr1	1297078	1297232
chr1	1297273	1297827
chr1	1306838	1306994
chr1	1307168	1307940
chr1	1309268	1310440
chr1	1310773	1311089
chr1	1311373	1311530
chr1	1326043	1326277
chr1	1333153	1334744
chr1	1334968	1336343
chr1	1337488	1337662
chr1	1341698	1343233
chr1	1343678	1343839
chr1	1343868	1344041
chr1	1347563	1347719
chr1	1356268	1356430
chr1	1356658	1356839
chr1	1364873	1365302
chr1	1365508	1365947
chr1	1365968	1366315
chr1	1366673	1366816
chr1	1366878	1369530
chr1	1369643	1370950
chr1	1371368	1371842
chr1	1372068	1372442
chr1	1372943	1373093
chr1	1375968	1376836
chr1	1376868	1377147
chr1	1377418	1377570
chr1	1377603	1377763
chr1	1377833	1377994
chr1	1395838	1396009
chr1	1397573	1398334
chr1	1406068	1406330
chr1	1406348	1407043
chr1	1407768	1407921
chr1	1407968	1408266
chr1	1423723	1423884
chr1	1444898	1445050
chr1	1446368	1447436
chr1	1448458	1448638
chr1	1474668	1475044
chr1	1475083	1475266
chr1	1476168	1476314
chr1	1476493	1476652
chr1	1476968	1477252
chr1	1477568	1477714
chr1	1478768	1478930
chr1	1485773	1486549
chr1	1486568	1487145
chr1	1487213	1487502
chr1	1487668	1488142
chr1	1488473	1488631
chr1	1490323	1490652
chr1	1499588	1499739
chr1	1500033	1500190
chr1	1500873	1501401
chr1	1502573	1503107
chr1	1503368	1503728
chr1	1508903	1509949
chr1	1510268	1511115
chr1	1521588	1521861
chr1	1532613	1533162
chr1	1533168	1533319
chr1	1535868	1536134
chr1	1549268	1550125
chr1	1550398	1550782
chr1	1551368	1551629
chr1	1551768	1552837
chr1	1553348	1553515
chr1	1562893	1563152
chr1	1563393	1563552
chr1	1564313	1564578
chr1	1564818	1564965
chr1	1564968	1565126
chr1	1565483	1565632
chr1	1565798	1565964
chr1	1567073	1567228
chr1	1590368	1590743
chr1	1597418	1597578
chr1	1597613	1597756
chr1	1600883	1601035
chr1	1602918	1603076
chr1	1609518	1609717
chr1	1609873	1610443
chr1	1611828	1611981
chr1	1655573	1655943
chr1	1659978	1660591
chr1	1680173	1680335
chr1	1684203	1684520
chr1	1685663	1685825
chr1	1687668	1687828
chr1	1688928	1689109
chr1	1689393	1689542
chr1	1689553	1691241
chr1	1706768	1707953
chr1	1708463	1709535
chr1	1710373	1710941
chr1	1711568	1712062
chr1	1712073	1712439
chr1	1713488	1715121
chr1	1719673	1720040
chr1	1720078	1720447
chr1	1727738	1727886
chr1	1758673	1758831
chr1	1764068	1764224
chr1	1764568	1765439
chr1	1765468	1765940
chr1	1771938	1772342
chr1	1772848	1773492
chr1	1778378	1779556
chr1	1788668	1789325
chr1	1789568	1790465
chr1	1790693	1790877
chr1	1790918	1791040
chr1	1792168	1792340
chr1	1794168	1794742
chr1	1795793	1795946
chr1	1803773	1804548
chr1	1804598	1805126
chr1	1805228	1805637
chr1	1812168	1812895
chr1	1813168	1813621
chr1	1819868	1820061
chr1	1820248	1821004
chr1	1821098	1821743
chr1	1823068	1824042
chr1	1825803	1826731
chr1	1830633	1830791
chr1	1837513	1838080
chr1	1838868	1839021
chr1	1839698	1839840
chr1	1839878	1840038
chr1	1841103	1841494
chr1	1844753	1844910
chr1	1846048	1846208
chr1	1849768	1850443
chr1	1851238	1851427
chr1	1857933	1858074
chr1	1871063	1871217
chr1	1874083	1874238
chr1	1875668	1875934
chr1	1878078	1878330
chr1	1878338	1878503
chr1	1888338	1888497
chr1	1891023	1892597
chr1	1895148	1895308
chr1	1896848	1897100
chr1	1906838	1907017
chr1	1920128	1920823
chr1	1921693	1922340
chr1	1922568	1922653
chr1	1927688	1928027
chr1	1934803	1934996
chr1	1946583	1946743
chr1	1949943	1950214
chr1	1952203	1952351
chr1	1957078	1957653
chr1	1961638	1961795
chr1	1976073	1976223
chr1	1976568	1976726
chr1	1977053	1978236
chr1	1981178	1981332
chr1	1982823	1983037
chr1	1983673	1983821
chr1	2000448	2000603
chr1	2003498	2003722
chr1	2005018	2005433
chr1	2005458	2005675
chr1	2006073	2006246
chr1	2014523	2014682
chr1	2019883	2020213
chr1	2023043	2023521
chr1	2035678	2035828
chr1	2039948	2040521
chr1	2047143	2047788
chr1	2058308	2058467
chr1	2058733	2059048
chr1	2062603	2062753
chr1	2063653	2064737
chr1	2065068	2065438
chr1	2066873	2067032
chr1	2074208	2074368
chr1	2078058	2078225
chr1	2079973	2080136
chr1	2080608	2080766
chr1	2082288	2082463
chr1	2092418	2092589
chr1	2101418	2101583
chr1	2101653	2101836
chr1	2105543	2106726
chr1	2109763	2109920
chr1	2111803	2111982
chr1	2120783	2121040
chr1	2121388	2121551
chr1	2121568	2122641
chr1	2123778	2123963
chr1	2126368	2126836
chr1	2126868	2127234
chr1	2127408	2127559
chr1	2130268	2130678
chr1	2130873	2131269
chr1	2135373	2136327
chr1	2136968	2137827
chr1	2138373	2139238
chr1	2139468	2140648
chr1	2140668	2141439
chr1	2143623	2143936
chr1	2144268	2146534
chr1	2155668	2155844
chr1	2156763	2156909
chr1	2157968	2158240
chr1	2160268	2160839
chr1	2160868	2166102
chr1	2166378	2166478
chr1	2166868	2167439
chr1	2167568	2167826
chr1	2168173	2170640
chr1	2170878	2172540
chr1	2172568	2172721
chr1	2173173	2173975
chr1	2174208	2175395
chr1	2177648	2178393
chr1	2178668	2180073
chr1	2180168	2181344
chr1	2181673	2182736
chr1	2182778	2183632
chr1	2186368	2186739
chr1	2186953	2187496
chr1	2187868	2188140
chr1	2188658	2188831
chr1	2189573	2189932
chr1	2191168	2191338
chr1	2191598	2191761
chr1	2197668	2200244
chr1	2200768	2201232
chr1	2201468	2202442
chr1	2202953	2203141
chr1	2203268	2204133
chr1	2204368	2206731
chr1	2207273	2208632
chr1	2209073	2210097
chr1	2210273	2211136
chr1	2211198	2211546
chr1	2214868	2215117
chr1	2219973	2220128
chr1	2220258	2220842
chr1	2221068	2222234
chr1	2222378	2223039
chr1	2223168	2223736
chr1	2223768	2224540
chr1	2224683	2224841
chr1	2224998	2225164
chr1	2225378	2225731
chr1	2225868	2226238
chr1	2230168	2232753
chr1	2232873	2233542
chr1	2236338	2236516
chr1	2237948	2238100
chr1	2238273	2238429
chr1	2241558	2241845
chr1	2241868	2242141
chr1	2242933	2243533
chr1	2243868	2244442
chr1	2244468	2244731
chr1	2245073	2246073
chr1	2247173	2247539
chr1	2247868	2248126
chr1	2249668	2249820
chr1	2250078	2250245
chr1	2250268	2250634
chr1	2250678	2251240
chr1	2252168	2254175
chr1	2254468	2254830
chr1	2258093	2258251
chr1	2258268	2258434
chr1	2261573	2262933
chr1	2284473	2284633
chr1	2284713	2284877
chr1	2285008	2285237
chr1	2286358	2286509
chr1	2312568	2313638
chr1	2314078	2314292
chr1	2314573	2314735
chr1	2318698	2318861
chr1	2321263	2321407
chr1	2321878	2322146
chr1	2322443	2322942
chr1	2323568	2325440
chr1	2334083	2334231
chr1	2334678	2334837
chr1	2336468	2336630
chr1	2337603	2337776
chr1	2338678	2338837
chr1	2339783	2339944
chr1	2341278	2341435
chr1	2343208	2343744
chr1	2344268	2344635
chr1	2344668	2344925
chr1	2344968	2346037
chr1	2349578	2350085
chr1	2359558	2359707
chr1	2363773	2364246
chr1	2365703	2365856
chr1	2376233	2376805
chr1	2377918	2378068
chr1	2379588	2379744
chr1	2381248	2381397
chr1	2387333	2387527
chr1	2391268	2392141
chr1	2392278	2392643
chr1	2394263	2394796
chr1	2394813	2395419
chr1	2403593	2403763
chr1	2404833	2404981
chr1	2406668	2406894
chr1	2424773	2424931
chr1	2428823	2428981
chr1	2431283	2431432
chr1	2431623	2431975
chr1	2433118	2433263
chr1	2435573	2435882
chr1	2436113	2436265
chr1	2436823	2436972
chr1	2439363	2439514
chr1	2441953	2442102
chr1	2447793	2447952
chr1	2448418	2448566
chr1	2450583	2450736
chr1	2450933	2451105
chr1	2455158	2455315
chr1	2455868	2457642
chr1	2457768	2458140
chr1	2458268	2459922
chr1	2460568	2460829
chr1	2462178	2462426
chr1	2462468	2462633
chr1	2466998	2467156
chr1	2469403	2469550
chr1	2473003	2473342
chr1	2475923	2476077
chr1	2477968	2478128
chr1	2478373	2478534
chr1	2478713	2479510
chr1	2479568	2480036
chr1	2480368	2481038
chr1	2483678	2483838
chr1	2487073	2488646
chr1	2488968	2489728
chr1	2507868	2508242
chr1	2510008	2510153
chr1	2516293	2516467
chr1	2516478	2517739
chr1	2518173	2518425
chr1	2518668	2519234
chr1	2522223	2522385
chr1	2524783	2524931
chr1	2525253	2525590
chr1	2525673	2525809
chr1	2535383	2535551
chr1	2537288	2537440
chr1	2541018	2541175
chr1	2541803	2541962
chr1	2542298	2542587
chr1	2572133	2572288
chr1	2572853	2573007
chr1	2573373	2574234
chr1	2687945	2688099
chr1	2688810	2689142
chr1	2704245	2704394
chr1	2705030	2705382
chr1	2705655	2705950
chr1	2713685	2714250
chr1	2718685	2718838
chr1	2722265	2722408
chr1	2724765	2724917
chr1	2725525	2725687
chr1	2764165	2764454
chr1	2772025	2772169
chr1	2772305	2772458
chr1	2772605	2772760
chr1	2778805	2779168
chr1	2780290	2780445
chr1	2782155	2782325
chr1	2782590	2782735
chr1	2784220	2784504
chr1	2792595	2792866
chr1	2799295	2799454
chr1	2799505	2799700
chr1	2808685	2808914
chr1	2811445	2811600
chr1	2820325	2820487
chr1	2822645	2823185
chr1	2827690	2827852
chr1	2831900	2832058
chr1	2836585	2836742
chr1	2840070	2840218
chr1	2842510	2842704
chr1	2844765	2844920
chr1	2846940	2847103
chr1	2847125	2847703
chr1	2850140	2850292
chr1	2851400	2851543
chr1	2863615	2864371
chr1	2884700	2885312
chr1	2886545	2886849
chr1	2890730	2890888
chr1	2899155	2899312
chr1	2928435	2929750
chr1	2938070	2938214
chr1	2939060	2939218
chr1	2943830	2943987
chr1	2945100	2945635
chr1	2947670	2947932
chr1	2948405	2948563
chr1	2948865	2949126
chr1	2951765	2952230
chr1	2952265	2952939
chr1	2953365	2953524
chr1	2954265	2954530
chr1	2978260	2979193
chr1	2979205	2979378
chr1	2979485	2979633
chr1	2979865	2980220
chr1	2980290	2980490
chr1	2980675	2981060
chr1	2982270	2982415
chr1	2982535	2982691
chr1	2982915	2983092
chr1	2983675	2984331
chr1	2985565	2985938
chr1	2986270	2986415
chr1	2987900	2988055
chr1	2989760	2990089
chr1	2994315	2994462
chr1	2995400	2995557
chr1	2999095	2999235
chr1	3000995	3001155
chr1	3003180	3003342
chr1	3010835	3011096
chr1	3017745	3017910
chr1	3025770	3026531
chr1	3028170	3028323
chr1	3028425	3028588
chr1	3028965	3029122
chr1	3036810	3036984
chr1	3037045	3037190
chr1	3037970	3038117
chr1	3038120	3038263
chr1	3042765	3043931
chr1	3043975	3044739
chr1	3044745	3044906
chr1	3050300	3050498
chr1	3050780	3050947
chr1	3051825	3052098
chr1	3056380	3056614
chr1	3056690	3056882
chr1	3058050	3058201
chr1	3058570	3058961
chr1	3059050	3059205
chr1	3071875	3072521
chr1	3073605	3073902
chr1	3075740	3075904
chr1	3077685	3078012
chr1	3079010	3079154
chr1	3080100	3080394
chr1	3081425	3081578
chr1	3085340	3085495
chr1	3087065	3088439
chr1	3090865	3092235
chr1	3099695	3099848
chr1	3100035	3100206
chr1	3100285	3100543
chr1	3100850	3101006
chr1	3102770	3103477
chr1	3105270	3105415
chr1	3110765	3110913
chr1	3112665	3112822
chr1	3112865	3113332
chr1	3115250	3115645
chr1	3120455	3120614
chr1	3121465	3121612
chr1	3123770	3124420
chr1	3133655	3133920
chr1	3134060	3134216
chr1	3134495	3134860
chr1	3135865	3136018
chr1	3140600	3140753
chr1	3142825	3142975
chr1	3143750	3143908
chr1	3155910	3156077
chr1	3157380	3157574
chr1	3162055	3162530
chr1	3162570	3162724
chr1	3163995	3165728
chr1	3166550	3166685
chr1	3175100	3175633
chr1	3189030	3189185
chr1	3193060	3193218
chr1	3195705	3195856
chr1	3200035	3201231
chr1	3202525	3202908
chr1	3229540	3232126
chr1	3236485	3236887
chr1	3237025	3237293
chr1	3238625	3239220
chr1	3239680	3240407
chr1	3251715	3252180
chr1	3252190	3252297
chr1	3267265	3267815
chr1	3268775	3269841
chr1	3272605	3272766
chr1	3275130	3275295
chr1	3276475	3276640
chr1	3282365	3282941
chr1	3285595	3286135
chr1	3286265	3286426
chr1	3290315	3290473
chr1	3294215	3294368
chr1	3302860	3303149
chr1	3305065	3305215
chr1	3306385	3306731
chr1	3308225	3308813
chr1	3309505	3310308
chr1	3315055	3315211
chr1	3315400	3315559
chr1	3316375	3316535
chr1	3318615	3319402
chr1	3320565	3320845
chr1	3321080	3321240
chr1	3322255	3322414
chr1	3324185	3324341
chr1	3325950	3326129
chr1	3326775	3327073
chr1	3327295	3327452
chr1	3330085	3330252
chr1	3331885	3332218
chr1	3339775	3339923
chr1	3351510	3351677
chr1	3368340	3368504
chr1	3369545	3369810
chr1	3370465	3371101
chr1	3374365	3375042
chr1	3375145	3375381
chr1	3376765	3377020
chr1	3381215	3381395
chr1	3382375	3382533
chr1	3383360	3383579
chr1	3383770	3383923
chr1	3387470	3387631
chr1	3387665	3387823
chr1	3387865	3388941
chr1	3389010	3389149
chr1	3389685	3389848
chr1	3389865	3390138
chr1	3390365	3390941
chr1	3393905	3394064
chr1	3394605	3394873
chr1	3395205	3395353
chr1	3396295	3396447
chr1	3397010	3397194
chr1	3399155	3399381
chr1	3400355	3400515
chr1	3413885	3414052
chr1	3420750	3420908
chr1	3421075	3421848
chr1	3424370	3424526
chr1	3432235	3432404
chr1	3435780	3435942
chr1	3436055	3436211
chr1	3437670	3437821
chr1	3439590	3439736
chr1	3446665	3447532
chr1	3448065	3448432
chr1	3456705	3457028
chr1	3458520	3458672
chr1	3459890	3460163
chr1	3462490	3462647
chr1	3463930	3464144
chr1	3467735	3467889
chr1	3469620	3469770
chr1	3470115	3470271
chr1	3477060	3477211
chr1	3477245	3477403
chr1	3497945	3498301
chr1	3507010	3507273
chr1	3514165	3515340
chr1	3527065	3527430
chr1	3535850	3536279
chr1	3539775	3541317
chr1	3542065	3542764
chr1	3547425	3547591
chr1	3550200	3550365
chr1	3551765	3551924
chr1	3556425	3556589
chr1	3559450	3559601
chr1	3559640	3559943
chr1	3560980	3561129
chr1	3562070	3562223
chr1	3562550	3562708
chr1	3565565	3566443
chr1	3566515	3567253
chr1	3567500	3567647
chr1	3567690	3568078
chr1	3568150	3568302
chr1	3569725	3570326
chr1	3574595	3575183
chr1	3583230	3583384
chr1	3585275	3585831
chr1	3588385	3588534
chr1	3590820	3590980
chr1	3593705	3593862
chr1	3595000	3595157
chr1	3600675	3600936
chr1	3605345	3605532
chr1	3605935	3606086
chr1	3609745	3609897
chr1	3612110	3612302
chr1	3616195	3616543
chr1	3620620	3620790
chr1	3620810	3621076
chr1	3623280	3623434
chr1	3623865	3624583
chr1	3630825	3630972
chr1	3634380	3634845
chr1	3634995	3635138
chr1	3647070	3647244
chr1	3648690	3648852
chr1	3649290	3649679
chr1	3662975	3663543
chr1	3663970	3664321
chr1	3664465	3664819
chr1	3685210	3685364
chr1	3687750	3687901
chr1	3688075	3688742
chr1	3690435	3690581
chr1	3692470	3692834
chr1	3696225	3696387
chr1	3700620	3700783
chr1	3702145	3702299
chr1	3707165	3707519
chr1	3710765	3710991
chr1	3711620	3712544
chr1	3713065	3713929
chr1	3731450	3731613
chr1	3738285	3738431
chr1	3772065	3772710
chr1	3772920	3773339
chr1	3773765	3775041
chr1	3775100	3775260
chr1	3806610	3806784
chr1	3807600	3807761
chr1	3809475	3809633
chr1	3815865	3817930
chr1	3822245	3822407
chr1	3823795	3823946
chr1	3827225	3827970
chr1	3841090	3841608
chr1	4000093	4000253
chr1	4014393	4014918
chr1	4041668	4042091
chr1	4068483	4068639
chr1	4078898	4079056
chr1	4087573	4087788
chr1	4093913	4094132
chr1	4108553	4109034
chr1	4114953	4115240
chr1	4142103	4142693
chr1	4142823	4143682
chr1	4161118	4161965
chr1	4168438	4169037
chr1	4197638	4198278
chr1	4198368	4199242
chr1	4221288	4221437
chr1	4221598	4222105
chr1	4225508	4226073
chr1	4226888	4227263
chr1	4230768	4231036
chr1	4231168	4232032
chr1	4233308	4233463
chr1	4273458	4273619
chr1	4431353	4431905
chr1	4456658	4456885
chr1	4465288	4465448
chr1	4482188	4482989
chr1	4501013	4501230
chr1	4508018	4508447
chr1	4545223	4545847
chr1	4554388	4554883
chr1	4572598	4573330
chr1	4575893	4576083
chr1	4619103	4619259
chr1	4621323	4621544
chr1	4624138	4624461
chr1	4644368	4646545
chr1	4646993	4647493
chr1	4656818	4656974
chr1	4663603	4663936
chr1	4665378	4665676
chr1	4694843	4694994
chr1	4698003	4698384
chr1	4698438	4698681
chr1	4712443	4713113
chr1	4713673	4714131
chr1	4716688	4717121
chr1	4717913	4719699
chr1	4744688	4744842
chr1	4770923	4771530
chr1	4773028	4773179
chr1	4835193	4835356
chr1	4838168	4838489
chr1	4848933	4849090
chr1	4890868	4891122
chr1	4940773	4941093
chr1	4954678	4955196
chr1	5025538	5026437
chr1	5046433	5046877
chr1	5211488	5211660
chr1	5285818	5286527
chr1	5327338	5328134
chr1	5328168	5328318
chr1	5484913	5485803
chr1	5507708	5508069
chr1	5513153	5513300
chr1	5515743	5516410
chr1	5526588	5526738
chr1	5541963	5542118
chr1	5544943	5545484
chr1	5556078	5556256
chr1	5574523	5575198
chr1	5582108	5583187
chr1	5611848	5612087
chr1	5625588	5626018
chr1	5646168	5646392
chr1	5658468	5658721
chr1	5661778	5661943
chr1	5681038	5681396
chr1	5682073	5683431
chr1	5683468	5683731
chr1	5712118	5713086
chr1	5713093	5713424
chr1	5720003	5720654
chr1	5777378	5777737
chr1	5777748	5778293
chr1	5779178	5779333
chr1	5787788	5788041
chr1	5793738	5793913
chr1	5805228	5805564
chr1	5806083	5806377
chr1	5809288	5809517
chr1	5811418	5811566
chr1	5824488	5825038
chr1	5825433	5826182
chr1	5828673	5829047
chr1	5829283	5829536
chr1	5829768	5830238
chr1	5830953	5831838
chr1	5857833	5858387
chr1	5892048	5893034
chr1	5907273	5907871
chr1	5916603	5916839
chr1	5932293	5932449
chr1	5947378	5947540
chr1	5950458	5950634
chr1	5950773	5951051
chr1	5951883	5952033
chr1	5955858	5956031
chr1	5957353	5957509
chr1	5957603	5957751
chr1	5975833	5976404
chr1	5994173	5994637
chr1	6002873	6003236
chr1	6003468	6004051
chr1	6028068	6028225
chr1	6047798	6047956
chr1	6051168	6051737
chr1	6052868	6053233
chr1	6053278	6054362
chr1	6054683	6054936
chr1	6055043	6055202
chr1	6055958	6056117
chr1	6061218	6061375
chr1	6063348	6063511
chr1	6063988	6064147
chr1	6086078	6087287
chr1	6088503	6088654
chr1	6094153	6094807
chr1	6097458	6097797
chr1	6101648	6101796
chr1	6105753	6106035
chr1	6106478	6106636
chr1	6112468	6113512
chr1	6117178	6117332
chr1	6118668	6118832
chr1	6118873	6119028
chr1	6125193	6125526
chr1	6130133	6130291
chr1	6137668	6137820
chr1	6140528	6140692
chr1	6142268	6142635
chr1	6142968	6143334
chr1	6159468	6159621
chr1	6161083	6161500
chr1	6165383	6165548
chr1	6187568	6187881
chr1	6188068	6188221
chr1	6192003	6192166
chr1	6198608	6198766
chr1	6201753	6202002
chr1	6205358	6205508
chr1	6208173	6209312
chr1	6221518	6222112
chr1	6231613	6232034
chr1	6238943	6239150
chr1	6240758	6242191
chr1	6243458	6244001
chr1	6250918	6251029
chr1	6257868	6259540
chr1	6259568	6260634
chr1	6262518	6262669
chr1	6264808	6265541
chr1	6269168	6269331
chr1	6269368	6269941
chr1	6271613	6271767
chr1	6282478	6283172
chr1	6284808	6284969
chr1	6294668	6295842
chr1	6296168	6296351
chr1	6300473	6300632
chr1	6301368	6301972
chr1	6303203	6303808
chr1	6304398	6304655
chr1	6305543	6305690
chr1	6306163	6307713
chr1	6308263	6308422
chr1	6309623	6309767
chr1	6311993	6312149
chr1	6317168	6317538
chr1	6319573	6319828
chr1	6319878	6320246
chr1	6322968	6323224
chr1	6323313	6324130
chr1	6333393	6333556
chr1	6336168	6336986
chr1	6341173	6341394
chr1	6347168	6347741
chr1	6347978	6348939
chr1	6351873	6352234
chr1	6352248	6352402
chr1	6354948	6355110
chr1	6373363	6373508
chr1	6378063	6378165
chr1	6389553	6389763
chr1	6390483	6390637
chr1	6390733	6390947
chr1	6402273	6402472
chr1	6403528	6403685
chr1	6408628	6408853
chr1	6418868	6419021
chr1	6419068	6419225
chr1	6419273	6419642
chr1	6419678	6419964
chr1	6419968	6420225
chr1	6445698	6445936
chr1	6452348	6453031
chr1	6453868	6454639
chr1	6464803	6465446
chr1	6474288	6474994
chr1	6479248	6479783
chr1	6480173	6480841
chr1	6483043	6483754
chr1	6484188	6484620
chr1	6515488	6515722
chr1	6519898	6521537
chr1	6525448	6525618
chr1	6526028	6526635
chr1	6546868	6547021
chr1	6550168	6550640
chr1	6550768	6551523
chr1	6552178	6552333
chr1	6553203	6553642
chr1	6555768	6556130
chr1	6556168	6557243
chr1	6557773	6558239
chr1	6558273	6558436
chr1	6558438	6558589
chr1	6559268	6559739
chr1	6560668	6560928
chr1	6560983	6561153
chr1	6561268	6563227
chr1	6573868	6574137
chr1	6579178	6580609
chr1	6583648	6584078
chr1	6605323	6605470
chr1	6613168	6613645
chr1	6613903	6614246
chr1	6614373	6615676
chr1	6639278	6640037
chr1	6640068	6641468
chr1	6641813	6642249
chr1	6647168	6647441
chr1	6651268	6651427
chr1	6651473	6652637
chr1	6652868	6653143
chr1	6653573	6653730
chr1	6656678	6658323
chr1	6658978	6660072
chr1	6660373	6662243
chr1	6662368	6662877
chr1	6663268	6664830
chr1	6665123	6665236
chr1	6671968	6672117
chr1	6672128	6672226
chr1	6672468	6673339
chr1	6673968	6674133
chr1	6675368	6676037
chr1	6676613	6676770
chr1	6681768	6682233
chr1	6682268	6682640
chr1	6683423	6683571
chr1	6684638	6685230
chr1	6685368	6686117
chr1	6686338	6686641
chr1	6696108	6696269
chr1	6698173	6698552
chr1	6698878	6699125
chr1	6704833	6704983
chr1	6706438	6706973
chr1	6707038	6707154
chr1	6711103	6711271
chr1	6749333	6749486
chr1	6760478	6762032
chr1	6780003	6780412
chr1	6787553	6788126
chr1	6790308	6790395
chr1	6790398	6790884
chr1	6803438	6804291
chr1	6817898	6818085
chr1	6830798	6831130
chr1	6843823	6844647
chr1	6846073	6847039
chr1	6861978	6862549
chr1	6871868	6872242
chr1	6880198	6880333
chr1	6966743	6967104
chr1	6982583	6983092
chr1	6988128	6988288
chr1	6994853	6996325
chr1	7020313	7020632
chr1	7029128	7029285
chr1	7039223	7039379
chr1	7049598	7050201
chr1	7075463	7075677
chr1	7102733	7102921
chr1	7113228	7113380
chr1	7118968	7119126
chr1	7129953	7130887
chr1	7135223	7135735
chr1	7159933	7160212
chr1	7177388	7178212
chr1	7181833	7181988
chr1	7187593	7188297
chr1	7195968	7196124
chr1	7209533	7210165
chr1	7238078	7238594
chr1	7267828	7268714
chr1	7278248	7278932
chr1	7307983	7308210
chr1	7311118	7311283
chr1	7315773	7316067
chr1	7342168	7342740
chr1	7351078	7351539
chr1	7351788	7352118
chr1	7358588	7359432
chr1	7359558	7360141
chr1	7394468	7394860
chr1	7401988	7402146
chr1	7434008	7434503
chr1	7439323	7440057
chr1	7448203	7449542
chr1	7449908	7450067
chr1	7487928	7488324
chr1	7510133	7510287
chr1	7514123	7514273
chr1	7514968	7515121
chr1	7515168	7515642
chr1	7515768	7516142
chr1	7519478	7519735
chr1	7520028	7520175
chr1	7531053	7531244
chr1	7531268	7531446
chr1	7538988	7539167
chr1	7543133	7543469
chr1	7551578	7552158
chr1	7555983	7556163
chr1	7562178	7562847
chr1	7587353	7587517
chr1	7593973	7594712
chr1	7603283	7603576
chr1	7609348	7609816
chr1	7637463	7637695
chr1	7641163	7641733
chr1	7676258	7677112
chr1	7681508	7682413
chr1	7688698	7688851
chr1	7692213	7692485
chr1	7709018	7709810
chr1	7710973	7711125
chr1	7712418	7712569
chr1	7726333	7726490
chr1	7729878	7731137
chr1	7739868	7740237
chr1	7740568	7741488
chr1	7762118	7762404
chr1	7762413	7762987
chr1	7763118	7763281
chr1	7763533	7763974
chr1	7765708	7766099
chr1	7767693	7767828
chr1	7786628	7787039
chr1	7812523	7813450
chr1	7830668	7831315
chr1	7831668	7832677
chr1	7841663	7841836
chr1	7842668	7842943
chr1	7842968	7843149
chr1	7843363	7843640
chr1	7844578	7845140
chr1	7845143	7845846
chr1	7912983	7913129
chr1	7913558	7913713
chr1	7946058	7946659
chr1	7962753	7963042
chr1	8000258	8000411
chr1	8000918	8001143
chr1	8001193	8001388
chr1	8002113	8002936
chr1	8013703	8015025
chr1	8015428	8015589
chr1	8020668	8021641
chr1	8021768	8022745
chr1	8030578	8030721
chr1	8031068	8031441
chr1	8042278	8042839
chr1	8064168	8065725
chr1	8066368	8066628
chr1	8072358	8072509
chr1	8075003	8075843
chr1	8076068	8076225
chr1	8076268	8076946
chr1	8083598	8085937
chr1	8086668	8087639
chr1	8087668	8087931
chr1	8088368	8088528
chr1	8107653	8108516
chr1	8123773	8124037
chr1	8137058	8137607
chr1	8143583	8144418
chr1	8156593	8157093
chr1	8157378	8157806
chr1	8173368	8173653
chr1	8176578	8177426
chr1	8177428	8177826
chr1	8178093	8178440
chr1	8180668	8181773
chr1	8193368	8193622
chr1	8194668	8195128
chr1	8197573	8197822
chr1	8197923	8198120
chr1	8212738	8212887
chr1	8226773	8226929
chr1	8229478	8230633
chr1	8234553	8234784
chr1	8257728	8258041
chr1	8262468	8262740
chr1	8262868	8263029
chr1	8271863	8272470
chr1	8274768	8275024
chr1	8275633	8275794
chr1	8276968	8277232
chr1	8277473	8277931
chr1	8278288	8278394
chr1	8292473	8292629
chr1	8298888	8299133
chr1	8299178	8299261
chr1	8319168	8320126
chr1	8343213	8343382
chr1	8343468	8343622
chr1	8372878	8373022
chr1	8374303	8375146
chr1	8376828	8376985
chr1	8377758	8378043
chr1	8378468	8379078
chr1	8384423	8384760
chr1	8385908	8386074
chr1	8388308	8388471
chr1	8403168	8403539
chr1	8403578	8403772
chr1	8403818	8404240
chr1	8407788	8407942
chr1	8408693	8408854
chr1	8409808	8410410
chr1	8410978	8411128
chr1	8412368	8412525
chr1	8412638	8412895
chr1	8413173	8414146
chr1	8417298	8417446
chr1	8423168	8423634
chr1	8423668	8424535
chr1	8424578	8424730
chr1	8424768	8424926
chr1	8427448	8427828
chr1	8429188	8429339
chr1	8430173	8432577
chr1	8432583	8434937
chr1	8437768	8437937
chr1	8438173	8440244
chr1	8441073	8441538
chr1	8441778	8442829
chr1	8443268	8443529
chr1	8444368	8445242
chr1	8445368	8445635
chr1	8450178	8450342
chr1	8452668	8453035
chr1	8454783	8455297
chr1	8455543	8458740
chr1	8467068	8470048
chr1	8470053	8471343
chr1	8471468	8471728
chr1	8471843	8473038
chr1	8475573	8475712
chr1	8476773	8477169
chr1	8477678	8478724
chr1	8479068	8480279
chr1	8480303	8483738
chr1	8483768	8484130
chr1	8484168	8485449
chr1	8487433	8487604
chr1	8491023	8491184
chr1	8497538	8497697
chr1	8499173	8499714
chr1	8509168	8509312
chr1	8518038	8518214
chr1	8523078	8524201
chr1	8524268	8524836
chr1	8556618	8556788
chr1	8557468	8557735
chr1	8567303	8567419
chr1	8569868	8570343
chr1	8570418	8570741
chr1	8583768	8584231
chr1	8585178	8586345
chr1	8587068	8587230
chr1	8587768	8588035
chr1	8593438	8593598
chr1	8594943	8595052
chr1	8595073	8595210
chr1	8601258	8601410
chr1	8611823	8612005
chr1	8623368	8623620
chr1	8631073	8632093
chr1	8658048	8659243
chr1	8689268	8689635
chr1	8689663	8689829
chr1	8703713	8703857
chr1	8720368	8722042
chr1	8722273	8722438
chr1	8723768	8724237
chr1	8726413	8726940
chr1	8726948	8727096
chr1	8730768	8731914
chr1	8746868	8747741
chr1	8760978	8761344
chr1	8761363	8763147
chr1	8763368	8764043
chr1	8771973	8773026
chr1	8786478	8786879
chr1	8787823	8788416
chr1	8797073	8797215
chr1	8802473	8802654
chr1	8815168	8815329
chr1	8824068	8824221
chr1	8875473	8875895
chr1	8875928	8876241
chr1	8876268	8877747
chr1	8877953	8878884
chr1	8882628	8882940
chr1	8889673	8889832
chr1	8908708	8909250
chr1	8909258	8909379
chr1	8909468	8909627
chr1	8918038	8918986
chr1	8919223	8919741
chr1	8921188	8921345
chr1	8931568	8932244
chr1	8932268	8932453
chr1	8932978	8933140
chr1	8933478	8934401
chr1	8934968	8935235
chr1	8935468	8935614
chr1	8937433	8937647
chr1	8937938	8938943
chr1	8939268	8940136
chr1	8940363	8940933
chr1	8949623	8950366
chr1	8950398	8950520
chr1	8960053	8960191
chr1	8978253	8978631
chr1	9007343	9007564
chr1	9022963	9023357
chr1	9031208	9031363
chr1	9034843	9035011
chr1	9043823	9043982
chr1	9047813	9048005
chr1	9065068	9065621
chr1	9078368	9078709
chr1	9080163	9080433
chr1	9118183	9118336
chr1	9118568	9118741
chr1	9121768	9122125
chr1	9124363	9124842
chr1	9125158	9125725
chr1	9126508	9126738
chr1	9127113	9127946
chr1	9128868	9130145
chr1	9130633	9130791
chr1	9135083	9135448
chr1	9136368	9136528
chr1	9140458	9140616
chr1	9154148	9154290
chr1	9170608	9171269
chr1	9187468	9187835
chr1	9187868	9188849
chr1	9189768	9190526
chr1	9209968	9210437
chr1	9211468	9211616
chr1	9222768	9223232
chr1	9223368	9223494
chr1	9223628	9224394
chr1	9224968	9225122
chr1	9240873	9242338
chr1	9242773	9243138
chr1	9243503	9243938
chr1	9256168	9257238
chr1	9257898	9258838
chr1	9261063	9262969
chr1	9262983	9263177
chr1	9293188	9293736
chr1	9294023	9294650
chr1	9295268	9295681
chr1	9295903	9296110
chr1	9298178	9299025
chr1	9299368	9299581
chr1	9299593	9300441
chr1	9300878	9301216
chr1	9301878	9302345
chr1	9302668	9305346
chr1	9308943	9309102
chr1	9309678	9311486
chr1	9311513	9311915
chr1	9311973	9312125
chr1	9326173	9326323
chr1	9327163	9327727
chr1	9338568	9339146
chr1	9339668	9339825
chr1	9340383	9341525
chr1	9349173	9349402
chr1	9350578	9350938
chr1	9351673	9352535
chr1	9353673	9356048
chr1	9356168	9356323
chr1	9356473	9357426
chr1	9357973	9358129
chr1	9358768	9358928
chr1	9362168	9364233
chr1	9364368	9364536
chr1	9365433	9366333
chr1	9371348	9371505
chr1	9374468	9374622
chr1	9375668	9376139
chr1	9376168	9376314
chr1	9377948	9378523
chr1	9378568	9378838
chr1	9379968	9380229
chr1	9380508	9380667
chr1	9383143	9383307
chr1	9384268	9384840
chr1	9385468	9386140
chr1	9386368	9386731
chr1	9397768	9398133
chr1	9398168	9398337
chr1	9398373	9398724
chr1	9398773	9399119
chr1	9399668	9400034
chr1	9400168	9401238
chr1	9401373	9401734
chr1	9404368	9405741
chr1	9409288	9409441
chr1	9410368	9410837
chr1	9412378	9412525
chr1	9414233	9414402
chr1	9421468	9422128
chr1	9424468	9424624
chr1	9431558	9432044
chr1	9432048	9432193
chr1	9435468	9435739
chr1	9435868	9436241
chr1	9436573	9437824
chr1	9441068	9441216
chr1	9444673	9445031
chr1	9448578	9448725
chr1	9459868	9461311
chr1	9470858	9471022
chr1	9473468	9474137
chr1	9474368	9474451
chr1	9474578	9474681
chr1	9483668	9483825
chr1	9486418	9486666
chr1	9486733	9486867
chr1	9486878	9486988
chr1	9488468	9489944
chr1	9497668	9498239
chr1	9498488	9499048
chr1	9499068	9499643
chr1	9500868	9501247
chr1	9501468	9501846
chr1	9504323	9504477
chr1	9509313	9509467
chr1	9513268	9514851
chr1	9515338	9516124
chr1	9527358	9527533
chr1	9550868	9550986
chr1	9555673	9555826
chr1	9560868	9561138
chr1	9563408	9563567
chr1	9599148	9599304
chr1	9600168	9600929
chr1	9602178	9602882
chr1	9608873	9609330
chr1	9615668	9615745
chr1	9615968	9616233
chr1	9621278	9621444
chr1	9621658	9622045
chr1	9635703	9635854
chr1	9648278	9648639
chr1	9649373	9650334
chr1	9650368	9650633
chr1	9653078	9653536
chr1	9653583	9654041
chr1	9656458	9656650
chr1	9667348	9667500
chr1	9670668	9670830
chr1	9675438	9676044
chr1	9686418	9686573
chr1	9686968	9687135
chr1	9687423	9687579
chr1	9689708	9690260
chr1	9711268	9711796
chr1	9712618	9713042
chr1	9713228	9713378
chr1	9714288	9714445
chr1	9714738	9714850
chr1	9715998	9716155
chr1	9730348	9730506
chr1	9747178	9747535
chr1	9747668	9748672
chr1	9748878	9749437
chr1	9749953	9750126
chr1	9750173	9750689
chr1	9751293	9751453
chr1	9754073	9754240
chr1	9774643	9774786
chr1	9775233	9775349
chr1	9775698	9776034
chr1	9776073	9776230
chr1	9780513	9780668
chr1	9787293	9787448
chr1	9788608	9788841
chr1	9789068	9789287
chr1	9790508	9790662
chr1	9844578	9844737
chr1	9852633	9852817
chr1	9858468	9858631
chr1	9868268	9868435
chr1	9882488	9883643
chr1	9884268	9884828
chr1	9884908	9885451
chr1	9885853	9886009
chr1	9895533	9895747
chr1	9895763	9896135
chr1	9902368	9902565
chr1	9904278	9904433
chr1	9906038	9906384
chr1	9910028	9910182
chr1	9925858	9926004
chr1	9927408	9927854
chr1	9935268	9935640
chr1	9943168	9943323
chr1	9950368	9950634
chr1	9951568	9951711
chr1	9953313	9953860
chr1	9960498	9962732
chr1	9967743	9967904
chr1	9968768	9969950
chr1	9970603	9971495
chr1	9982493	9982652
chr1	10002303	10003332
chr1	10003473	10004043
chr1	10010403	10010899
chr1	10011148	10011284
chr1	10038468	10038932
chr1	10050478	10050938
chr1	10056813	10057238
chr1	10057968	10058125
chr1	10058323	10058461
chr1	10058868	10059073
chr1	10067373	10067653
chr1	10075938	10076084
chr1	10092263	10092738
chr1	10092868	10095032
chr1	10105968	10107439
chr1	10125368	10125541
chr1	10126963	10127443
chr1	10127448	10127748
chr1	10134513	10134680
chr1	10168923	10169084
chr1	10239083	10239241
chr1	10239958	10240142
chr1	10269668	10270240
chr1	10270868	10271023
chr1	10271068	10272694
chr1	10273368	10273626
chr1	10273668	10273941
chr1	10276378	10277021
chr1	10277653	10278439
chr1	10313268	10313440
chr1	10313673	10313816
chr1	10313903	10314063
chr1	10399683	10399826
chr1	10413653	10413781
chr1	10437333	10437734
chr1	10447663	10448947
chr1	10458288	10458754
chr1	10459168	10460719
chr1	10462443	10462549
chr1	10475268	10475419
chr1	10480048	10480200
chr1	10484268	10484424
chr1	10487943	10488421
chr1	10488473	10488584
chr1	10489883	10490436
chr1	10490768	10491654
chr1	10510298	10510585
chr1	10510943	10512101
chr1	10517703	10517854
chr1	10519368	10519638
chr1	10531473	10533291
chr1	10534763	10536628
chr1	10549468	10549734
chr1	10554568	10554830
chr1	10554868	10555587
chr1	10567478	10568095
chr1	10568683	10568829
chr1	10570368	10571545
chr1	10576473	10576732
chr1	10577078	10577445
chr1	10579083	10579233
chr1	10588693	10589233
chr1	10589278	10589436
chr1	10590418	10590567
chr1	10598268	10599313
chr1	10599328	10599440
chr1	10615988	10616130
chr1	10616468	10616627
chr1	10652268	10652422
chr1	10658043	10658192
chr1	10665458	10665618
chr1	10676193	10676341
chr1	10694868	10695786
chr1	10695913	10696132
chr1	10699498	10699661
chr1	10700358	10700584
chr1	10709833	10709979
chr1	10711398	10711747
chr1	10720308	10720462
chr1	10723583	10723735
chr1	10724393	10724541
chr1	10731148	10731297
chr1	10732853	10733012
chr1	10739928	10740090
chr1	10745668	10745812
chr1	10746743	10747018
chr1	10753568	10754138
chr1	10754268	10754638
chr1	10764833	10765009
chr1	10769428	10769588
chr1	10769808	10769964
chr1	10777273	10777911
chr1	10788693	10788979
chr1	10794963	10795124
chr1	10797288	10797629
chr1	10803508	10804154
chr1	10811508	10811704
chr1	10815968	10816332
chr1	10816468	10816940
chr1	10821068	10821526
chr1	10821868	10822126
chr1	10822968	10823124
chr1	10825788	10826093
chr1	10839398	10839549
chr1	10851538	10852079
chr1	10852583	10852890
chr1	10853333	10853488
chr1	10854263	10854411
chr1	10854478	10854628
chr1	10855168	10855751
chr1	10856883	10857043
chr1	10857053	10857210
chr1	10859908	10860053
chr1	10868558	10868710
chr1	10868968	10869227
chr1	10874258	10874410
chr1	10885083	10885238
chr1	10888583	10888741
chr1	10890208	10890456
chr1	10890653	10890813
chr1	10895088	10895311
chr1	10895493	10895642
chr1	10895918	10896075
chr1	10923898	10924917
chr1	10926788	10928022
chr1	10948363	10948576
chr1	10949928	10950894
chr1	10965043	10965192
chr1	10977843	10978393
chr1	10992348	10992514
chr1	10994613	10995219
chr1	11001773	11002660
chr1	11004018	11005027
chr1	11024438	11024579
chr1	11025203	11025368
chr1	11025878	11025991
chr1	11026413	11026606
chr1	11028188	11028783
chr1	11033573	11033729
chr1	11036073	11036229
chr1	11039343	11039843
chr1	11040173	11041258
chr1	11071778	11071952
chr1	11072018	11074741
chr1	11086778	11086928
chr1	11097473	11098025
chr1	11105608	11106070
chr1	11112498	11113508
chr1	11118778	11119037
chr1	11119168	11119738
chr1	11120268	11121294
chr1	11123058	11123217
chr1	11158668	11160414
chr1	11166828	11166989
chr1	11194618	11194776
chr1	11207648	11207799
chr1	11211213	11211374
chr1	11217378	11217834
chr1	11217968	11218645
chr1	11248928	11249119
chr1	11321518	11323290
chr1	11332508	11333037
chr1	11333268	11334345
chr1	11335868	11336030
chr1	11341913	11342379
chr1	11359003	11359156
chr1	11361618	11362044
chr1	11376583	11377160
chr1	11380003	11380781
chr1	11384768	11385069
chr1	11393823	11394018
chr1	11395528	11395689
chr1	11397328	11398020
chr1	11399343	11400591
chr1	11410128	11410879
chr1	11413423	11413592
chr1	11415943	11416315
chr1	11422653	11423091
chr1	11434588	11434813
chr1	11435883	11436146
chr1	11439923	11440137
chr1	11443763	11444238
chr1	11447813	11448212
chr1	11457633	11457801
chr1	11473963	11474292
chr1	11477258	11477461
chr1	11502178	11502544
chr1	11514203	11514429
chr1	11519078	11519305
chr1	11520443	11520846
chr1	11522603	11522856
chr1	11533698	11534115
chr1	11540243	11540579
chr1	11546038	11546698
chr1	11561613	11561851
chr1	11594503	11594650
chr1	11599968	11600185
chr1	11610678	11611100
chr1	11623228	11624249
chr1	11632378	11632754
chr1	11654183	11654691
chr1	11675208	11675533
chr1	11680508	11681103
chr1	11689238	11690055
chr1	11700338	11700564
chr1	11700598	11701262
chr1	11705808	11706314
chr1	11708238	11708404
chr1	11708458	11708608
chr1	11708733	11708887
chr1	11710568	11710731
chr1	11711033	11711192
chr1	11713433	11713588
chr1	11713808	11713963
chr1	11714148	11714330
chr1	11715168	11715633
chr1	11718068	11718227
chr1	11723978	11724242
chr1	11724668	11725099
chr1	11740323	11741140
chr1	11741168	11742267
chr1	11742913	11743067
chr1	11744298	11744731
chr1	11750013	11751231
chr1	11752308	11752646
chr1	11753303	11753740
chr1	11758233	11758663
chr1	11760668	11761290
chr1	11771268	11771424
chr1	11779363	11779936
chr1	11789578	11790322
chr1	11790368	11790635
chr1	11790743	11791067
chr1	11791568	11792349
chr1	11795443	11797622
chr1	11798228	11798375
chr1	11800308	11800561
chr1	11821948	11822394
chr1	11844868	11845818
chr1	11847068	11848139
chr1	11848168	11848439
chr1	11849678	11849817
chr1	11850178	11851935
chr1	11862068	11864184
chr1	11864508	11866045
chr1	11866068	11867827
chr1	11888538	11888701
chr1	11893323	11893481
chr1	11896098	11896256
chr1	11898688	11899342
chr1	11900553	11900699
chr1	11902223	11902384
chr1	11908078	11908246
chr1	11912923	11913117
chr1	11914633	11914867
chr1	11916843	11917320
chr1	11918568	11919928
chr1	11922728	11923194
chr1	11931943	11932125
chr1	11934263	11934487
chr1	11943058	11943201
chr1	11957058	11957240
chr1	11958748	11959357
chr1	11959388	11959638
chr1	11967773	11968046
chr1	11968368	11969257
chr1	11969548	11970200
chr1	11970763	11971058
chr1	11978868	11979229
chr1	11980368	11981114
chr1	11983468	11984000
chr1	11984058	11984249
chr1	11984413	11985630
chr1	11986068	11986331
chr1	11986568	11986859
chr1	11989783	11990322
chr1	11990443	11990534
chr1	11990668	11990918
chr1	11991168	11991332
chr1	11994108	11994845
chr1	11994873	11995584
chr1	11998778	11999239
chr1	12000878	12001145
chr1	12003673	12004027
chr1	12021468	12021722
chr1	12035403	12035567
chr1	12039068	12039226
chr1	12039508	12040232
chr1	12040568	12041297
chr1	12045973	12046123
chr1	12061663	12061824
chr1	12066458	12066620
chr1	12079183	12079340
chr1	12079668	12080584
chr1	12086473	12086948
chr1	12089888	12090045
chr1	12104813	12104966
chr1	12107563	12107716
chr1	12112003	12112371
chr1	12116098	12116241
chr1	12127813	12128510
chr1	12128768	12128922
chr1	12139573	12140023
chr1	12148218	12148390
chr1	12166963	12167118
chr1	12178618	12178908
chr1	12181108	12181276
chr1	12184933	12185535
chr1	12185573	12185943
chr1	12186068	12186559
chr1	12190468	12191045
chr1	12192168	12192330
chr1	12192368	12192628
chr1	12192913	12193540
chr1	12201543	12201700
chr1	12203368	12204423
chr1	12208373	12208520
chr1	12210688	12210847
chr1	12212943	12213096
chr1	12213243	12213942
chr1	12217523	12217683
chr1	12218483	12218858
chr1	12221168	12222043
chr1	12222168	12223048
chr1	12227368	12229517
chr1	12229778	12229925
chr1	12229978	12230740
chr1	12232468	12232726
chr1	12232968	12233633
chr1	12233748	12234130
chr1	12234778	12235933
chr1	12237568	12237741
chr1	12237868	12238815
chr1	12239768	12240043
chr1	12240478	12240633
chr1	12240968	12241335
chr1	12241478	12241624
chr1	12243068	12243229
chr1	12244048	12244558
chr1	12244668	12246726
chr1	12247768	12248030
chr1	12268463	12268947
chr1	12268983	12269473
chr1	12270668	12270941
chr1	12289163	12289323
chr1	12290168	12290316
chr1	12290378	12291781
chr1	12304393	12304563
chr1	12309768	12309944
chr1	12335493	12335645
chr1	12348053	12348206
chr1	12374868	12375438
chr1	12375478	12375891
chr1	12376678	12377034
chr1	12393283	12393438
chr1	12399468	12400644
chr1	12400768	12401037
chr1	12403868	12406442
chr1	12419968	12420332
chr1	12440368	12440940
chr1	12441468	12441867
chr1	12445278	12445437
chr1	12457868	12458228
chr1	12461668	12462132
chr1	12462278	12462626
chr1	12462768	12463245
chr1	12465268	12467828
chr1	12469978	12470237
chr1	12483668	12484136
chr1	12484568	12484836
chr1	12493068	12493318
chr1	12493333	12494213
chr1	12496278	12496426
chr1	12508068	12509967
chr1	12510143	12510440
chr1	12511568	12511728
chr1	12513978	12514837
chr1	12514968	12515245
chr1	12516868	12518000
chr1	12518068	12518541
chr1	12518548	12518917
chr1	12520978	12521836
chr1	12522268	12523134
chr1	12524868	12525226
chr1	12529968	12530535
chr1	12533063	12533222
chr1	12533768	12534442
chr1	12534668	12535020
chr1	12535023	12535941
chr1	12537668	12539546
chr1	12540068	12540340
chr1	12540968	12541544
chr1	12545268	12545635
chr1	12545773	12546436
chr1	12546568	12547224
chr1	12559278	12560313
chr1	12570668	12571142
chr1	12571368	12571534
chr1	12571568	12571946
chr1	12578768	12579938
chr1	12585668	12586030
chr1	12588078	12588333
chr1	12588478	12588642
chr1	12588668	12588791
chr1	12600268	12601834
chr1	12605043	12605203
chr1	12606868	12608141
chr1	12609268	12610243
chr1	12613073	12613741
chr1	12625128	12625622
chr1	12632978	12633124
chr1	12633168	12633533
chr1	12640618	12640776
chr1	12641278	12641640
chr1	12648568	12648933
chr1	12650678	12652746
chr1	12652768	12653404
chr1	12653478	12655337
chr1	12656068	12657121
chr1	12657353	12658231
chr1	12658468	12661142
chr1	12661368	12664786
chr1	12668873	12669024
chr1	12669468	12670045
chr1	12672178	12672427
chr1	12673268	12673734
chr1	12674073	12677528
chr1	12677533	12677805
chr1	12677808	12680845
chr1	12681768	12682835
chr1	12694348	12694494
chr1	12696268	12697304
chr1	12698173	12698433
chr1	12703803	12704086
chr1	12718663	12719477
chr1	12726993	12727160
chr1	12774763	12774910
chr1	12785728	12785894
chr1	12834683	12834829
[truncated: 153,807 more rows]
