# Supplementary material for: Characterization of functional methylomes by next-generation capture sequencing identifies novel disease-associated variants
Source: Nat Commun. 2015 May 29;6:7211. doi: 10.1038/ncomms8211 (PMC4544751; doi:10.1038/ncomms8211)
Supplement: Supplementary Data 7 — Met V2 sequence targets [file ncomms8211-s8.xlsx]

## Sheet: Sheet1
Supplementary Data 7. Met V2 sequence targets
chr	start	end
chr1	15780	15930
chr1	18745	18911
chr1	29325	29507
chr1	68765	68913
chr1	69508	69655
chr1	91473	91626
chr1	448994	449143
chr1	530878	531023
chr1	534168	534315
chr1	542677	542831
chr1	663078	663209
chr1	713688	714258
chr1	714427	714698
chr1	752592	752819
chr1	753299	753429
chr1	754349	754589
chr1	758747	758896
chr1	761214	761452
chr1	761927	762985
chr1	763034	763206
chr1	764947	765084
chr1	765547	765702
chr1	779919	780058
chr1	785544	785692
chr1	787324	787497
chr1	790589	790744
chr1	791221	791360
chr1	793879	794025
chr1	798879	799017
chr1	799439	799596
chr1	800011	800139
chr1	805031	805154
chr1	805259	805430
chr1	805456	805635
chr1	809389	809525
chr1	812164	812321
chr1	812459	812836
chr1	813241	813393
chr1	833470	833620
chr1	834098	834414
chr1	837455	837598
chr1	838295	838615
chr1	838647	838795
chr1	839350	839495
chr1	839678	839822
chr1	839847	841190
chr1	841205	841356
chr1	843407	843661
chr1	845200	847177
chr1	847735	847881
chr1	848295	848513
chr1	848532	848666
chr1	849462	849616
chr1	851917	852511
chr1	852555	853471
chr1	853792	854006
chr1	854685	855124
chr1	855345	857311
chr1	857315	857469
chr1	857572	857733
chr1	858277	862114
chr1	862225	862770
chr1	864802	865087
chr1	865507	865663
chr1	865787	865927
chr1	866950	867091
chr1	867865	868005
chr1	868097	869437
chr1	870245	872045
chr1	872152	872289
chr1	872302	872454
chr1	872652	872786
chr1	874620	874755
chr1	874822	874970
chr1	875207	878832
chr1	879290	879472
chr1	879875	880020
chr1	880832	880983
chr1	882462	882597
chr1	883455	883606
chr1	884792	885042
chr1	886345	886624
chr1	887492	887643
chr1	888332	888478
chr1	888877	889012
chr1	889132	889286
chr1	891110	891264
chr1	892622	892761
chr1	892775	893446
chr1	893892	896063
chr1	896142	896398
chr1	896680	896833
chr1	897225	897372
chr1	897427	897668
chr1	897867	898013
chr1	898312	898470
chr1	898770	898908
chr1	898917	899051
chr1	899100	899242
chr1	899350	899499
chr1	900340	900614
chr1	900747	901118
chr1	901230	902722
chr1	903460	903606
chr1	904090	904231
chr1	905522	906787
chr1	906887	907021
chr1	907037	907176
chr1	907542	907787
chr1	909235	909379
chr1	910150	910284
chr1	911030	912185
chr1	912535	912711
chr1	914310	914439
chr1	915975	916136
chr1	916275	916404
chr1	916420	916558
chr1	916780	916928
chr1	917035	917302
chr1	917560	917953
chr1	918330	918486
chr1	918490	918774
chr1	919115	919491
chr1	919510	920004
chr1	920520	920653
chr1	921930	922071
chr1	928750	928911
chr1	931245	931392
chr1	932375	932520
chr1	932590	937569
chr1	937620	937784
chr1	938825	938967
chr1	939365	939508
chr1	939720	941455
chr1	942080	942724
chr1	942945	943136
chr1	943420	943511
chr1	943540	943726
chr1	944435	944621
chr1	944700	944799
chr1	946020	946121
chr1	946645	946769
chr1	946800	946928
chr1	946930	947413
chr1	948400	948541
chr1	948550	950167
chr1	950895	951035
chr1	954600	957187
chr1	958190	958427
chr1	960680	960829
chr1	962125	962273
chr1	962575	962725
chr1	963515	963675
chr1	963805	963973
chr1	964415	964581
chr1	967490	967636
chr1	967895	968034
chr1	968315	968452
chr1	968475	968616
chr1	968960	969103
chr1	969170	969309
chr1	969660	969898
chr1	970155	970370
chr1	972145	972298
chr1	973510	973649
chr1	973805	973959
chr1	974300	974547
chr1	974590	976814
chr1	976920	977068
chr1	977815	977960
chr1	978135	978272
chr1	978315	978461
chr1	978490	978753
chr1	979185	979336
chr1	979400	979652
chr1	980030	980187
chr1	980220	980371
chr1	981080	981285
chr1	981310	981457
chr1	981495	981633
chr1	982115	982385
chr1	982410	982558
chr1	982835	983096
chr1	983175	983448
chr1	983465	983672
chr1	984300	984502
chr1	984915	985056
chr1	985155	985290
chr1	985310	985448
chr1	985955	986094
chr1	986485	986623
chr1	986810	986957
chr1	987420	987571
chr1	988545	988692
chr1	989140	989455
chr1	990210	990636
chr1	991450	991624
chr1	991625	991777
chr1	993500	993644
chr1	993875	995477
chr1	995730	996361
chr1	997190	997475
chr1	997520	1000292
chr1	1000510	1000678
chr1	1000775	1000918
chr1	1001430	1001567
chr1	1001795	1002134
chr1	1002580	1002729
chr1	1003045	1003195
chr1	1003295	1003591
chr1	1003670	1003910
chr1	1004175	1004344
chr1	1004390	1004523
chr1	1004690	1004837
chr1	1005015	1005228
chr1	1005325	1005473
chr1	1005720	1005865
chr1	1007650	1007791
chr1	1008010	1008261
chr1	1009370	1009497
chr1	1010555	1010710
chr1	1011485	1011619
chr1	1012445	1012620
chr1	1012840	1013020
chr1	1013570	1013743
chr1	1014130	1014302
chr1	1014730	1015816
chr1	1015855	1016127
chr1	1016315	1016547
chr1	1016580	1016791
chr1	1016935	1017181
chr1	1017240	1017448
chr1	1018040	1018315
chr1	1018395	1018533
chr1	1018625	1018763
chr1	1019775	1020070
chr1	1020285	1020421
chr1	1020655	1020899
chr1	1020945	1021087
chr1	1021125	1021377
chr1	1021500	1021637
chr1	1022445	1022707
chr1	1022820	1023070
chr1	1023080	1023400
chr1	1023810	1023964
chr1	1024130	1024273
chr1	1024330	1024678
chr1	1026170	1026308
chr1	1026325	1026464
chr1	1027435	1027805
chr1	1028800	1028936
chr1	1030480	1030747
chr1	1034340	1034490
chr1	1039945	1040083
chr1	1042345	1042515
chr1	1045298	1045570
chr1	1046003	1046400
chr1	1047015	1047156
chr1	1047390	1047539
chr1	1049780	1049923
chr1	1050025	1050271
chr1	1050438	1053110
chr1	1053710	1053962
chr1	1056273	1056408
chr1	1056890	1058877
chr1	1061438	1061696
chr1	1062155	1062297
chr1	1062593	1062854
chr1	1063108	1063249
chr1	1063448	1063594
chr1	1063775	1063920
chr1	1064043	1064182
chr1	1064858	1065115
chr1	1065788	1065955
chr1	1066013	1066145
chr1	1066195	1066453
chr1	1066470	1066619
chr1	1067040	1067304
chr1	1067320	1067459
chr1	1068008	1068164
chr1	1069845	1070105
chr1	1070248	1070382
chr1	1071935	1073232
chr1	1073345	1073596
chr1	1074143	1074391
chr1	1076088	1076355
chr1	1076358	1076501
chr1	1078065	1078199
chr1	1078210	1078370
chr1	1078438	1078583
chr1	1078825	1078976
chr1	1079088	1079334
chr1	1079480	1079696
chr1	1079803	1079940
chr1	1080528	1080675
chr1	1083560	1083724
chr1	1084063	1084201
chr1	1084388	1084533
chr1	1086700	1086906
chr1	1089595	1089721
chr1	1091585	1094123
chr1	1095523	1095795
chr1	1096635	1096845
chr1	1096945	1097406
chr1	1097928	1098145
chr1	1098295	1098439
chr1	1098825	1099228
chr1	1099478	1099729
chr1	1099950	1100207
chr1	1100278	1100616
chr1	1101218	1101527
chr1	1102193	1102520
chr1	1102758	1103020
chr1	1103140	1103390
chr1	1104173	1105878
chr1	1105900	1106254
chr1	1106700	1106816
chr1	1107355	1107500
chr1	1108436	1108581
chr1	1108621	1110182
chr1	1110771	1110906
chr1	1111010	1111161
chr1	1113420	1113676
chr1	1114091	1114245
chr1	1114441	1114771
chr1	1114830	1115154
chr1	1115306	1115638
chr1	1115646	1115789
chr1	1115845	1115988
chr1	1117390	1117696
chr1	1118075	1118216
chr1	1118256	1118473
chr1	1118860	1119027
chr1	1120540	1120673
chr1	1121001	1121160
chr1	1130655	1130786
chr1	1131901	1132047
chr1	1132775	1133056
chr1	1133130	1133325
chr1	1133471	1133611
chr1	1133935	1134074
chr1	1135410	1137237
chr1	1138840	1139138
chr1	1139520	1139667
chr1	1139970	1140121
chr1	1140390	1142687
chr1	1142810	1142979
chr1	1143476	1144897
chr1	1145540	1145669
chr1	1145765	1145910
chr1	1146695	1146964
chr1	1148231	1148381
chr1	1148890	1149286
chr1	1149425	1149575
chr1	1149581	1149717
chr1	1150237	1150490
chr1	1150601	1150991
chr1	1152476	1152653
chr1	1152836	1152974
chr1	1153257	1153397
chr1	1153606	1153751
chr1	1153841	1154003
chr1	1154072	1154225
chr1	1154236	1154421
chr1	1154772	1154912
chr1	1154946	1155083
chr1	1155387	1155534
chr1	1155646	1155803
chr1	1156171	1156302
chr1	1157457	1157740
chr1	1157997	1158143
chr1	1158192	1158419
chr1	1158566	1158712
chr1	1159031	1159167
chr1	1159197	1159495
chr1	1160631	1160791
chr1	1160986	1161143
chr1	1161301	1161450
chr1	1161781	1161949
chr1	1162072	1162335
chr1	1162916	1163070
chr1	1163112	1163260
chr1	1163587	1164000
chr1	1164452	1164589
chr1	1165062	1165815
chr1	1166092	1166391
chr1	1166441	1167469
chr1	1167951	1168099
chr1	1168347	1168633
chr1	1169311	1169458
chr1	1169891	1170135
chr1	1171867	1172007
chr1	1172686	1174465
chr1	1174487	1175693
chr1	1175696	1175895
chr1	1176291	1176429
chr1	1177622	1177754
chr1	1177811	1177951
chr1	1177956	1178320
chr1	1179666	1179810
chr1	1181680	1181846
chr1	1181872	1182022
chr1	1182150	1182277
chr1	1182337	1182478
chr1	1182585	1182724
chr1	1183172	1183308
chr1	1183445	1183596
chr1	1186277	1186415
chr1	1187890	1188030
chr1	1188090	1188238
chr1	1189392	1189539
chr1	1189555	1189694
chr1	1189712	1189867
chr1	1190020	1190291
chr1	1190450	1190993
chr1	1193687	1193816
chr1	1195485	1195637
chr1	1196267	1196606
chr1	1196640	1196824
chr1	1197522	1197630
chr1	1197962	1198110
chr1	1198185	1198325
chr1	1199637	1199782
chr1	1201547	1201681
chr1	1203087	1203335
chr1	1203355	1203737
chr1	1203852	1204000
chr1	1204280	1204408
chr1	1205892	1206571
chr1	1206605	1207084
chr1	1207535	1210486
chr1	1211215	1211359
chr1	1214525	1214710
chr1	1216262	1216517
chr1	1217025	1217229
chr1	1217435	1217572
chr1	1217575	1217714
chr1	1220007	1220162
chr1	1221740	1221884
chr1	1222100	1222245
chr1	1222810	1223018
chr1	1223357	1223492
chr1	1225137	1225298
chr1	1225702	1225847
chr1	1226692	1226836
chr1	1226850	1226986
chr1	1227057	1227194
chr1	1227222	1227367
chr1	1227812	1228073
chr1	1228215	1228457
chr1	1228907	1229184
chr1	1229267	1229422
chr1	1229450	1229661
chr1	1229705	1229853
chr1	1229992	1230140
chr1	1230355	1230505
chr1	1230837	1231076
chr1	1231795	1231943
chr1	1232397	1232545
chr1	1233457	1233619
chr1	1234272	1234445
chr1	1234765	1234906
chr1	1235347	1235493
chr1	1237127	1237268
chr1	1238355	1238495
chr1	1238520	1238857
chr1	1239175	1239328
chr1	1239425	1245245
chr1	1245622	1245782
chr1	1246335	1246475
chr1	1246825	1246975
chr1	1247852	1247993
chr1	1248150	1248401
chr1	1248407	1248548
chr1	1249027	1249164
chr1	1249282	1249433
chr1	1251155	1251397
chr1	1254145	1254283
chr1	1254400	1254617
chr1	1256432	1256580
chr1	1257502	1257654
chr1	1258160	1258303
chr1	1258452	1258655
chr1	1259027	1261873
chr1	1262637	1262884
chr1	1263010	1263300
chr1	1264180	1264324
chr1	1264460	1264607
chr1	1265160	1265434
chr1	1266097	1266230
chr1	1266387	1266849
chr1	1267032	1267315
chr1	1267352	1267630
chr1	1267670	1267805
chr1	1268060	1268321
chr1	1268390	1268533
chr1	1268712	1268854
chr1	1268857	1269008
chr1	1269135	1269277
chr1	1269320	1269468
chr1	1270052	1270202
chr1	1270910	1271079
chr1	1271405	1271557
chr1	1271685	1271925
chr1	1272315	1272643
chr1	1273290	1273519
chr1	1273622	1273770
chr1	1274337	1274476
chr1	1275062	1275205
chr1	1275495	1275772
chr1	1275945	1276089
chr1	1277360	1277576
chr1	1277830	1278067
chr1	1280072	1280210
chr1	1280925	1281068
chr1	1281422	1281869
chr1	1282445	1282586
chr1	1282595	1284518
chr1	1285155	1285328
chr1	1286835	1287379
chr1	1287387	1287575
chr1	1287622	1288107
chr1	1288392	1288756
chr1	1288842	1288993
chr1	1289722	1289904
chr1	1290010	1290280
chr1	1290472	1290773
chr1	1292142	1292699
chr1	1292720	1292926
chr1	1293132	1294208
chr1	1294272	1294936
chr1	1294995	1295221
chr1	1295237	1295672
chr1	1296010	1296808
chr1	1296875	1297315
chr1	1297320	1297654
chr1	1297660	1297882
chr1	1305485	1305617
chr1	1306867	1307018
chr1	1307165	1307957
chr1	1309077	1309219
chr1	1309227	1311094
chr1	1311400	1311566
chr1	1311825	1311973
chr1	1312062	1312215
chr1	1313062	1313203
chr1	1321785	1321995
chr1	1322377	1322539
chr1	1322570	1322978
chr1	1323117	1323256
chr1	1326070	1326278
chr1	1327410	1327550
chr1	1327952	1328100
chr1	1328952	1329128
chr1	1333162	1336351
chr1	1336520	1336655
chr1	1337457	1337614
chr1	1338015	1338118
chr1	1341695	1343228
chr1	1343582	1343776
chr1	1343882	1344129
chr1	1345075	1345225
chr1	1347587	1347739
chr1	1348712	1348858
chr1	1353565	1353698
chr1	1355152	1355292
chr1	1355915	1356064
chr1	1356225	1356398
chr1	1356480	1356619
chr1	1356655	1356815
chr1	1356830	1356976
chr1	1357280	1357435
chr1	1357932	1358190
chr1	1360467	1360569
chr1	1360892	1361272
chr1	1361570	1361787
chr1	1362255	1362394
chr1	1363195	1363366
chr1	1364866	1365300
chr1	1365516	1366689
chr1	1366730	1366890
chr1	1366911	1367583
chr1	1367615	1370330
chr1	1370381	1371925
chr1	1372256	1372469
chr1	1372596	1372744
chr1	1372960	1373102
chr1	1373235	1373382
chr1	1373605	1373738
chr1	1374236	1374371
chr1	1374520	1374736
chr1	1375365	1375626
chr1	1375760	1376312
chr1	1376325	1376835
chr1	1376846	1377156
chr1	1377441	1377724
chr1	1377856	1378129
chr1	1380541	1380681
chr1	1383958	1384160
chr1	1384853	1385251
chr1	1385286	1385440
chr1	1387171	1387317
chr1	1388294	1388453
chr1	1389804	1389938
chr1	1390119	1390260
chr1	1390709	1390855
chr1	1390971	1391180
chr1	1392264	1392410
chr1	1395861	1396375
chr1	1397214	1398422
chr1	1403784	1403929
chr1	1403991	1404236
chr1	1406069	1406282
chr1	1406369	1408211
chr1	1410764	1410912
chr1	1411529	1411661
chr1	1412589	1412723
chr1	1412774	1412916
chr1	1413859	1414004
chr1	1415784	1415930
chr1	1417164	1417375
chr1	1417439	1417597
chr1	1419294	1419453
chr1	1420114	1420291
chr1	1420454	1420589
chr1	1421019	1421152
chr1	1421299	1421439
chr1	1423739	1423862
chr1	1425619	1425900
chr1	1431429	1431573
chr1	1440974	1441128
chr1	1444339	1444485
chr1	1444924	1445052
chr1	1446204	1446763
chr1	1446764	1448440
chr1	1448459	1449325
chr1	1449679	1449825
chr1	1449884	1450013
chr1	1450104	1450266
chr1	1450864	1451005
chr1	1451049	1451212
chr1	1451299	1451452
chr1	1454064	1454206
chr1	1455219	1455440
chr1	1455569	1455717
chr1	1456804	1456940
chr1	1456964	1457105
chr1	1458094	1458239
chr1	1458314	1458463
chr1	1458649	1458818
chr1	1458944	1459083
chr1	1460259	1460521
chr1	1460579	1460734
chr1	1462679	1462813
chr1	1462879	1463043
chr1	1463979	1464121
chr1	1464424	1464569
chr1	1464719	1464855
chr1	1465109	1465254
chr1	1465299	1465446
chr1	1468369	1468511
chr1	1469714	1469849
chr1	1470079	1470237
chr1	1470724	1471075
chr1	1471129	1471272
chr1	1471859	1472214
chr1	1473059	1473528
chr1	1473669	1473810
chr1	1474089	1474299
chr1	1474314	1474474
chr1	1474659	1475344
chr1	1475564	1475808
chr1	1476184	1476343
chr1	1476474	1476725
chr1	1476760	1476907
chr1	1476949	1477266
chr1	1477534	1477680
chr1	1477849	1477995
chr1	1478090	1478251
chr1	1478589	1478888
chr1	1479154	1479293
chr1	1480519	1480660
chr1	1483045	1483333
chr1	1485794	1486662
chr1	1486709	1487177
chr1	1487184	1487328
chr1	1487369	1487604
chr1	1487639	1488124
chr1	1488499	1488642
chr1	1489464	1489855
chr1	1490134	1490276
chr1	1490595	1490982
chr1	1492429	1492529
chr1	1494559	1494812
chr1	1496329	1496473
chr1	1496734	1497013
chr1	1498004	1498143
chr1	1499609	1499778
chr1	1500009	1500154
chr1	1500874	1501399
chr1	1502525	1503087
chr1	1503319	1503701
chr1	1507056	1507184
chr1	1508924	1509187
chr1	1509191	1511110
chr1	1513794	1513936
chr1	1521504	1521878
chr1	1525339	1525556
chr1	1532206	1533302
chr1	1533779	1533915
chr1	1534309	1536399
chr1	1537466	1537604
chr1	1538095	1539000
chr1	1539845	1539989
chr1	1546420	1546569
chr1	1546615	1546756
chr1	1546800	1546966
chr1	1549225	1549429
chr1	1549460	1550125
chr1	1550400	1552876
chr1	1553320	1553482
chr1	1555325	1555460
chr1	1556625	1556760
chr1	1558020	1558161
chr1	1558540	1558789
chr1	1558855	1559003
chr1	1559070	1559238
chr1	1560020	1560176
chr1	1560460	1560599
chr1	1560730	1560980
chr1	1562025	1562171
chr1	1562315	1562448
chr1	1562450	1562594
chr1	1562690	1562837
chr1	1562925	1563177
chr1	1563420	1563560
chr1	1564340	1564560
chr1	1564835	1565092
chr1	1565460	1565611
chr1	1565780	1565990
chr1	1566085	1566213
chr1	1566270	1566447
chr1	1566615	1566774
chr1	1566775	1566927
chr1	1567050	1567310
chr1	1567735	1567892
chr1	1571725	1571859
chr1	1572010	1572148
chr1	1572375	1572527
chr1	1573100	1573239
chr1	1576510	1576609
chr1	1581519	1581656
chr1	1582929	1583067
chr1	1586800	1586949
chr1	1589680	1591008
chr1	1591289	1591690
chr1	1593799	1593939
chr1	1597009	1597149
chr1	1597369	1597602
chr1	1597644	1597794
chr1	1599894	1600056
chr1	1600909	1601271
chr1	1601295	1601442
chr1	1602399	1603096
chr1	1603774	1604015
chr1	1604214	1604352
chr1	1606124	1606443
chr1	1606474	1606622
chr1	1609289	1610199
chr1	1610220	1610523
chr1	1610575	1610719
chr1	1611854	1612069
chr1	1613621	1613770
chr1	1613826	1614073
chr1	1615651	1615798
chr1	1617771	1617969
chr1	1622731	1625026
chr1	1628166	1628321
chr1	1629446	1629579
chr1	1630666	1630818
chr1	1630911	1631159
chr1	1633291	1633438
chr1	1634946	1635082
chr1	1635566	1635713
chr1	1636106	1636385
chr1	1638226	1638367
chr1	1639006	1639150
chr1	1639266	1639410
chr1	1639666	1639812
chr1	1640626	1640762
chr1	1641999	1642151
chr1	1644761	1644888
chr1	1646811	1646965
chr1	1647606	1647750
chr1	1649376	1649517
chr1	1655114	1656290
chr1	1656579	1656672
chr1	1656859	1656989
chr1	1659931	1660618
chr1	1663746	1663932
chr1	1663934	1664085
chr1	1666749	1666867
chr1	1668434	1668576
chr1	1669046	1669298
chr1	1669339	1669478
chr1	1672559	1672693
chr1	1676489	1676852
chr1	1676856	1678421
chr1	1680136	1680315
chr1	1681839	1681978
chr1	1683091	1683235
chr1	1683274	1683428
chr1	1683659	1683928
chr1	1683986	1684151
chr1	1684229	1684540
chr1	1685471	1685635
chr1	1685649	1686140
chr1	1687406	1687609
chr1	1687646	1687790
chr1	1688041	1688192
chr1	1688299	1688517
chr1	1688826	1689091
chr1	1689371	1689516
chr1	1689526	1690068
chr1	1690159	1691260
chr1	1691739	1692127
chr1	1693284	1693444
chr1	1695309	1695659
chr1	1696609	1696772
chr1	1706055	1706214
chr1	1706800	1706967
chr1	1707055	1707235
chr1	1707291	1707473
chr1	1707478	1707817
chr1	1708463	1708702
chr1	1708928	1710958
chr1	1711303	1712097
chr1	1712105	1712246
chr1	1712800	1712948
chr1	1713458	1715146
chr1	1717740	1717890
chr1	1718726	1718934
chr1	1719528	1720608
chr1	1727718	1727861
chr1	1731331	1731471
chr1	1735806	1735953
chr1	1747163	1747308
chr1	1750478	1750620
chr1	1758570	1758926
chr1	1764063	1764207
chr1	1764523	1765203
chr1	1765231	1765947
chr1	1771938	1772050
chr1	1772095	1772241
chr1	1773065	1773269
chr1	1773395	1773489
chr1	1774246	1774379
chr1	1776188	1776342
chr1	1778540	1778940
chr1	1779055	1779261
chr1	1788986	1789132
chr1	1789338	1789505
chr1	1789650	1789852
chr1	1789853	1789983
chr1	1790055	1790436
chr1	1790700	1790872
chr1	1790925	1791089
chr1	1791090	1791184
chr1	1792193	1792341
chr1	1794183	1794631
chr1	1795810	1796023
chr1	1803758	1804106
chr1	1804140	1804549
chr1	1804813	1805103
chr1	1805238	1805443
chr1	1805458	1805633
chr1	1810005	1810159
chr1	1812175	1812892
chr1	1813090	1813402
chr1	1813418	1813612
chr1	1815121	1815275
chr1	1815326	1815418
chr1	1818043	1818147
chr1	1819878	1820027
chr1	1820255	1820505
chr1	1820571	1820725
chr1	1820826	1821012
chr1	1821111	1823628
chr1	1823643	1824022
chr1	1825786	1826744
chr1	1830608	1830771
chr1	1832995	1833142
chr1	1837521	1837655
chr1	1837691	1838111
chr1	1838176	1838411
chr1	1838435	1838572
chr1	1839705	1839867
chr1	1839885	1840867
chr1	1841100	1841490
chr1	1843880	1844019
chr1	1844720	1844884
chr1	1845311	1845460
chr1	1845855	1846226
chr1	1846261	1846405
chr1	1846511	1846675
chr1	1846681	1846821
chr1	1847445	1847599
chr1	1847780	1847941
chr1	1848571	1848695
chr1	1848990	1849372
chr1	1849726	1851616
chr1	1851825	1851981
chr1	1852086	1852314
chr1	1852401	1852669
chr1	1854236	1854373
chr1	1854390	1854537
chr1	1855126	1855401
chr1	1855996	1856140
chr1	1856430	1856586
chr1	1857436	1857565
chr1	1857961	1858167
chr1	1858205	1858346
chr1	1859175	1859312
chr1	1859365	1859498
chr1	1860045	1860187
chr1	1860261	1860402
chr1	1861591	1861980
chr1	1865216	1865358
chr1	1868426	1868705
chr1	1870420	1870565
chr1	1871080	1871342
chr1	1871740	1872100
chr1	1873106	1873645
chr1	1873675	1873799
chr1	1874056	1874200
chr1	1874406	1874552
chr1	1874661	1874812
chr1	1874816	1874966
chr1	1875271	1876069
chr1	1877455	1877615
chr1	1877645	1877792
chr1	1878045	1878306
chr1	1878310	1878466
chr1	1878486	1878638
chr1	1886426	1886631
chr1	1886681	1886948
chr1	1888111	1888357
chr1	1888362	1888513
chr1	1889016	1889287
chr1	1889851	1889980
chr1	1890072	1890234
chr1	1891096	1892677
chr1	1893421	1893564
chr1	1894976	1895283
chr1	1896346	1896629
chr1	1897501	1897863
chr1	1897881	1898027
chr1	1900147	1900309
chr1	1900991	1901138
chr1	1903282	1903503
chr1	1904996	1905142
chr1	1905496	1905695
chr1	1906251	1906401
chr1	1906536	1906697
chr1	1906866	1907017
chr1	1907046	1907191
chr1	1907321	1907449
chr1	1907586	1907718
chr1	1909021	1909150
chr1	1910346	1910494
chr1	1910502	1910654
chr1	1910987	1911205
chr1	1911301	1911546
chr1	1911986	1912242
chr1	1912522	1912677
chr1	1913171	1913310
chr1	1913451	1913636
chr1	1913716	1913870
chr1	1914042	1914199
chr1	1914512	1914767
chr1	1916271	1916397
chr1	1916501	1916779
chr1	1916811	1916961
chr1	1917827	1917968
chr1	1920267	1920410
chr1	1920586	1920847
chr1	1921367	1921622
chr1	1921631	1922057
chr1	1922061	1922205
chr1	1922231	1922648
chr1	1927691	1927997
chr1	1930671	1930813
chr1	1932252	1932410
chr1	1934751	1935668
chr1	1936527	1936786
chr1	1941887	1941978
chr1	1945882	1946087
chr1	1946242	1946771
chr1	1946797	1947227
chr1	1949269	1949411
chr1	1949819	1950854
chr1	1951272	1951593
chr1	1952987	1953188
chr1	1953337	1953490
chr1	1955047	1955182
chr1	1955682	1955826
chr1	1956887	1957873
chr1	1959362	1959907
chr1	1960604	1960788
chr1	1960867	1961172
chr1	1961557	1961840
chr1	1961932	1962160
chr1	1963712	1963852
chr1	1963889	1964033
chr1	1964989	1965120
chr1	1967869	1968021
chr1	1969249	1969402
chr1	1970872	1970978
chr1	1972694	1972839
chr1	1974587	1975016
chr1	1976077	1976738
chr1	1977132	1978278
chr1	1978647	1978800
chr1	1980819	1983112
chr1	1983689	1983831
chr1	1985427	1985558
chr1	1986054	1986334
chr1	1987044	1987189
chr1	1988599	1988887
chr1	1990709	1991129
chr1	1991437	1991602
chr1	1991962	1992111
chr1	1992152	1992302
chr1	1992309	1992594
chr1	1992602	1992818
chr1	1992932	1993073
chr1	1993427	1993586
chr1	1998632	1998925
chr1	1998962	1999238
chr1	1999449	1999606
chr1	2000382	2000588
chr1	2000594	2000740
chr1	2001574	2001714
chr1	2002254	2002394
chr1	2002432	2002576
chr1	2002637	2002782
chr1	2002799	2002938
chr1	2003114	2004425
chr1	2004554	2004684
chr1	2004889	2005626
chr1	2005947	2006108
chr1	2006387	2006529
chr1	2006572	2006724
chr1	2006812	2006986
chr1	2008282	2008428
chr1	2008429	2008662
chr1	2010577	2010726
chr1	2010874	2011150
chr1	2011829	2011984
chr1	2012134	2012292
chr1	2012357	2012499
chr1	2013432	2013570
chr1	2013664	2013810
chr1	2013852	2013999
chr1	2014159	2014436
chr1	2014462	2014707
chr1	2015734	2016034
chr1	2016704	2017086
chr1	2017212	2017376
chr1	2017834	2017995
chr1	2018027	2018172
chr1	2018179	2018324
chr1	2019444	2019579
chr1	2020509	2020654
chr1	2020787	2021077
chr1	2022869	2023563
chr1	2023712	2023852
chr1	2023979	2024124
chr1	2024509	2024666
chr1	2025132	2025269
chr1	2025359	2025517
chr1	2025684	2025859
chr1	2026109	2026285
chr1	2026664	2026803
chr1	2027494	2027629
chr1	2027819	2028062
chr1	2028130	2028291
chr1	2028929	2029087
chr1	2030385	2030542
chr1	2030744	2030874
chr1	2031975	2032122
chr1	2035210	2035371
chr1	2035389	2035516
chr1	2035600	2035845
chr1	2036209	2036700
chr1	2037400	2037540
chr1	2038294	2038450
chr1	2038510	2038803
chr1	2038859	2039017
chr1	2039594	2039733
chr1	2040009	2040474
chr1	2040819	2041308
chr1	2041685	2041823
chr1	2042955	2043103
chr1	2043360	2043528
chr1	2043680	2043927
chr1	2045330	2045469
chr1	2045600	2045744
chr1	2046424	2046562
chr1	2046619	2047004
chr1	2047039	2048025
chr1	2048864	2049023
chr1	2056024	2056166
chr1	2056405	2056968
chr1	2057354	2057499
chr1	2058145	2058291
chr1	2058334	2058484
chr1	2058530	2058681
chr1	2058709	2058848
chr1	2058869	2059012
chr1	2059014	2059150
chr1	2059929	2060085
chr1	2060155	2060293
chr1	2060559	2060693
chr1	2061754	2061902
chr1	2062580	2062713
chr1	2063629	2065471
chr1	2065925	2066078
chr1	2066094	2066231
chr1	2066345	2066521
chr1	2066554	2066695
chr1	2066909	2067046
chr1	2068929	2069075
chr1	2071189	2071474
chr1	2071579	2071717
chr1	2073829	2073968
chr1	2074184	2074321
chr1	2078035	2078181
chr1	2079999	2080152
chr1	2080635	2080770
chr1	2081899	2082042
chr1	2082235	2082645
chr1	2084164	2084682
chr1	2085150	2085299
chr1	2085445	2085587
chr1	2085644	2085814
chr1	2088629	2088763
chr1	2089305	2089443
chr1	2089475	2089623
chr1	2089839	2089985
chr1	2090729	2091146
chr1	2092310	2092605
chr1	2092774	2092907
chr1	2094400	2094543
chr1	2096499	2096787
chr1	2097074	2097212
chr1	2098845	2098997
chr1	2099384	2099563
chr1	2099669	2099966
chr1	2100085	2100496
chr1	2100754	2101047
chr1	2101400	2101535
chr1	2102094	2102238
chr1	2103080	2103217
chr1	2103494	2103705
chr1	2104149	2104372
chr1	2104404	2104555
chr1	2104559	2104965
chr1	2105069	2105228
chr1	2105259	2105477
chr1	2105664	2106787
chr1	2107325	2107537
chr1	2107589	2107727
chr1	2108664	2108802
chr1	2109059	2109193
chr1	2109304	2109459
chr1	2109734	2110082
chr1	2111249	2111384
chr1	2111785	2112083
chr1	2113829	2113973
chr1	2115185	2115333
chr1	2116204	2116339
chr1	2116374	2116660
chr1	2116664	2116816
chr1	2117340	2117499
chr1	2117660	2117797
chr1	2118049	2118193
chr1	2118204	2118356
chr1	2119449	2119621
chr1	2119909	2120050
chr1	2120779	2122675
chr1	2123625	2124008
chr1	2124965	2125318
chr1	2125850	2127248
chr1	2127420	2127570
chr1	2130249	2131251
chr1	2133655	2133792
chr1	2135275	2137870
chr1	2138350	2138642
chr1	2138660	2139361
chr1	2139425	2140663
chr1	2140680	2141469
chr1	2142450	2142592
chr1	2143624	2146564
chr1	2146885	2147021
chr1	2147430	2147579
chr1	2155654	2155796
chr1	2156279	2156471
chr1	2157929	2158196
chr1	2158539	2158710
chr1	2158830	2159097
chr1	2159270	2159450
chr1	2160169	2162206
chr1	2162210	2164286
chr1	2164299	2165229
chr1	2165244	2166052
chr1	2166070	2166220
chr1	2166324	2166488
chr1	2166850	2167405
chr1	2167555	2167773
chr1	2168229	2170664
chr1	2170825	2172572
chr1	2172574	2172723
chr1	2173145	2173983
chr1	2174215	2174314
chr1	2174359	2175396
chr1	2177519	2178391
chr1	2178670	2179075
chr1	2179160	2179571
chr1	2179600	2180097
chr1	2180160	2181378
chr1	2181639	2182723
chr1	2182774	2183656
chr1	2185649	2185812
chr1	2186354	2186752
chr1	2187375	2187518
chr1	2187829	2188172
chr1	2188264	2188408
chr1	2188684	2189104
chr1	2189504	2189915
chr1	2190769	2190914
chr1	2191184	2191717
chr1	2193370	2193536
chr1	2193659	2193811
chr1	2193969	2194125
chr1	2197640	2200234
chr1	2200733	2201319
chr1	2201425	2202469
chr1	2202848	2203121
chr1	2203278	2204045
chr1	2204378	2206726
chr1	2207235	2207449
chr1	2207460	2207933
chr1	2208013	2208531
chr1	2209058	2209583
chr1	2209600	2210084
chr1	2210115	2210966
chr1	2210993	2211158
chr1	2211235	2211539
chr1	2211820	2211927
chr1	2212913	2213058
chr1	2213888	2214035
chr1	2214158	2214306
chr1	2214853	2215138
chr1	2216183	2216341
chr1	2218358	2218622
chr1	2219260	2219397
chr1	2219848	2220117
chr1	2220235	2220847
chr1	2221028	2221273
chr1	2221303	2223081
chr1	2223110	2223384
chr1	2223403	2224562
chr1	2224593	2224845
chr1	2225025	2225214
chr1	2225225	2225726
chr1	2225860	2226261
chr1	2228075	2228402
chr1	2229030	2229205
chr1	2230175	2231070
chr1	2231093	2233317
chr1	2233318	2233568
chr1	2234208	2234494
chr1	2234678	2234816
chr1	2235290	2235548
chr1	2235570	2235719
chr1	2236100	2236247
chr1	2236368	2236509
chr1	2236575	2236725
chr1	2237100	2237273
chr1	2237468	2237612
chr1	2237715	2237859
chr1	2237918	2238118
chr1	2238253	2238399
chr1	2238643	2238790
chr1	2238818	2239117
chr1	2239565	2239819
chr1	2240108	2240246
chr1	2240250	2240377
chr1	2240395	2240545
chr1	2241570	2243325
chr1	2243375	2243517
chr1	2243650	2246556
chr1	2246790	2246918
chr1	2246985	2247126
chr1	2247145	2247540
chr1	2247833	2248118
chr1	2248640	2248797
chr1	2249543	2249954
chr1	2250053	2250201
chr1	2250283	2250695
chr1	2250700	2251255
chr1	2251488	2251627
chr1	2251935	2252082
chr1	2252125	2253398
chr1	2253415	2254321
chr1	2254423	2254863
chr1	2256203	2256345
chr1	2257390	2257541
chr1	2257810	2257962
chr1	2258070	2258217
chr1	2258290	2258437
chr1	2258985	2259491
chr1	2259795	2259944
chr1	2261140	2261285
chr1	2261550	2262999
chr1	2263345	2263495
chr1	2263580	2263732
chr1	2263805	2263952
chr1	2263975	2264129
chr1	2264270	2264415
chr1	2264525	2264672
chr1	2265800	2265945
chr1	2266055	2266482
chr1	2266510	2266651
chr1	2266850	2266989
chr1	2267145	2267292
chr1	2268390	2268527
chr1	2268580	2268719
chr1	2269795	2270068
chr1	2270435	2270869
chr1	2271020	2271164
chr1	2271195	2271479
chr1	2271580	2271735
chr1	2273510	2273647
chr1	2273650	2273795
chr1	2273810	2274020
chr1	2274650	2274801
chr1	2274870	2275016
chr1	2275895	2276049
chr1	2276285	2276631
chr1	2276885	2277029
chr1	2279370	2279514
chr1	2279645	2279784
chr1	2280575	2280709
chr1	2281135	2281286
chr1	2281640	2281780
chr1	2282050	2282186
chr1	2282525	2282667
chr1	2282770	2282911
chr1	2282980	2283197
chr1	2283235	2283375
chr1	2283810	2284063
chr1	2284085	2284265
chr1	2284425	2284599
chr1	2284745	2284877
chr1	2285035	2285234
chr1	2286390	2286521
chr1	2286530	2286671
chr1	2287660	2287805
chr1	2288085	2288538
chr1	2301924	2302075
chr1	2303880	2304024
chr1	2304084	2304455
chr1	2304979	2305126
chr1	2306615	2306747
chr1	2307679	2307983
chr1	2309004	2309147
chr1	2309999	2310149
chr1	2310154	2310391
chr1	2312394	2314486
chr1	2314585	2314727
chr1	2315324	2315459
chr1	2316279	2316545
chr1	2316569	2316707
chr1	2318544	2318982
chr1	2319434	2319672
chr1	2319714	2319861
chr1	2321279	2321416
chr1	2321795	2322126
chr1	2322440	2324649
chr1	2324654	2325435
chr1	2326989	2327151
chr1	2327565	2327840
chr1	2328764	2328909
chr1	2328970	2329240
chr1	2329485	2329666
chr1	2331999	2332231
chr1	2333467	2333832
chr1	2333939	2334206
chr1	2334274	2334420
chr1	2334712	2335040
chr1	2335264	2335408
chr1	2335419	2335672
chr1	2335812	2336095
chr1	2336104	2336249
chr1	2336314	2336451
chr1	2336492	2336780
chr1	2337117	2337416
chr1	2337482	2337775
chr1	2337794	2338031
chr1	2338127	2338284
chr1	2338487	2338637
chr1	2338659	2338801
chr1	2339512	2339646
chr1	2339807	2340415
chr1	2341254	2341399
chr1	2342009	2342169
chr1	2343199	2345230
chr1	2345249	2346420
chr1	2346687	2346776
chr1	2346932	2347082
chr1	2349469	2350271
chr1	2351614	2351755
chr1	2352062	2352218
chr1	2357557	2357694
chr1	2358859	2358995
chr1	2359374	2359520
chr1	2359582	2359721
chr1	2359837	2360158
chr1	2361797	2361945
chr1	2362319	2362469
chr1	2362749	2362899
chr1	2363524	2363671
chr1	2364982	2365118
chr1	2365252	2365397
chr1	2365407	2365551
chr1	2365679	2365812
chr1	2368529	2368687
chr1	2370972	2371115
chr1	2371767	2371902
chr1	2371972	2372108
chr1	2373007	2373148
chr1	2373304	2373439
chr1	2373777	2373937
chr1	2374772	2374902
chr1	2374937	2375092
chr1	2375339	2375487
chr1	2375542	2375767
chr1	2376037	2376186
chr1	2377334	2380003
chr1	2381217	2381376
chr1	2381539	2381689
chr1	2382499	2382643
chr1	2382669	2382856
chr1	2383364	2383571
chr1	2383602	2383740
chr1	2385224	2385356
chr1	2386369	2386510
chr1	2386892	2387158
chr1	2387307	2388132
chr1	2389554	2389699
chr1	2390617	2390765
chr1	2391037	2392151
chr1	2392222	2392717
chr1	2394147	2395266
chr1	2396397	2396524
chr1	2397462	2397602
chr1	2397777	2400431
chr1	2400442	2402691
chr1	2403617	2403760
chr1	2404814	2404955
chr1	2406209	2406335
chr1	2406639	2406878
chr1	2407222	2407376
chr1	2407567	2407794
chr1	2408419	2408560
chr1	2409254	2409386
chr1	2409769	2410072
chr1	2410802	2411471
chr1	2411509	2411719
chr1	2412694	2412805
chr1	2413624	2413769
chr1	2415119	2415521
chr1	2415882	2416030
chr1	2418377	2418510
chr1	2418849	2419000
chr1	2421764	2421903
chr1	2423792	2424519
chr1	2424544	2425573
chr1	2425602	2426099
chr1	2427582	2427714
chr1	2427997	2428147
chr1	2428194	2428408
chr1	2428782	2429066
chr1	2429912	2430313
chr1	2431312	2431451
chr1	2431674	2431816
chr1	2432540	2432686
chr1	2432980	2433121
chr1	2433145	2433301
chr1	2433964	2434268
chr1	2434409	2434546
chr1	2435009	2435296
chr1	2435474	2435712
chr1	2435744	2435906
chr1	2436130	2436272
chr1	2436809	2436946
chr1	2436969	2437280
chr1	2437575	2437720
chr1	2437955	2438102
chr1	2439109	2439247
chr1	2439345	2439485
chr1	2439819	2440502
chr1	2440515	2440656
chr1	2441934	2442079
chr1	2443495	2443638
chr1	2444345	2444524
chr1	2444569	2444698
chr1	2445279	2445589
chr1	2445689	2445830
chr1	2445994	2446125
chr1	2446605	2446746
chr1	2446909	2447037
chr1	2447770	2447927
chr1	2448394	2448537
chr1	2448854	2449130
chr1	2449139	2449271
chr1	2449459	2449603
chr1	2449900	2450086
chr1	2450120	2450285
chr1	2450325	2450464
chr1	2450605	2450816
chr1	2450955	2451121
chr1	2451320	2451583
chr1	2452083	2452239
chr1	2452770	2453081
chr1	2454145	2454295
chr1	2454623	2454892
chr1	2455180	2455330
chr1	2455843	2462655
chr1	2463055	2463200
chr1	2463205	2463357
chr1	2463788	2463925
chr1	2465320	2465607
chr1	2466190	2466339
chr1	2467013	2467171
chr1	2467198	2467333
chr1	2469423	2469568
chr1	2470885	2471023
chr1	2471648	2471796
chr1	2472048	2472205
chr1	2472255	2472434
chr1	2473030	2473371
chr1	2474455	2474604
chr1	2475883	2476027
chr1	2476668	2476803
chr1	2477723	2477860
chr1	2477920	2478169
chr1	2478278	2478559
chr1	2478580	2478727
chr1	2478848	2479473
chr1	2479528	2479729
chr1	2479730	2480007
chr1	2480350	2480635
chr1	2480653	2481079
chr1	2481928	2482068
chr1	2482773	2482982
chr1	2483640	2484007
chr1	2484550	2484684
chr1	2487025	2488613
chr1	2488950	2489135
chr1	2489138	2489377
chr1	2489433	2489710
chr1	2494255	2494386
chr1	2500600	2500878
chr1	2501630	2502026
chr1	2502700	2502853
chr1	2505953	2506085
chr1	2507833	2508260
chr1	2509188	2509334
chr1	2509573	2510149
chr1	2514590	2514693
chr1	2515609	2515759
chr1	2516129	2516267
chr1	2516325	2519518
chr1	2519839	2519981
chr1	2520419	2520556
chr1	2521759	2521917
chr1	2522249	2522428
chr1	2523009	2523153
chr1	2524030	2524182
chr1	2524650	2525991
chr1	2526660	2526806
chr1	2526865	2527008
chr1	2527179	2527319
chr1	2527394	2527576
chr1	2528049	2528192
chr1	2529279	2529423
chr1	2529819	2529962
chr1	2535355	2535501
chr1	2536564	2536716
chr1	2537270	2537418
chr1	2537474	2537632
chr1	2537634	2537911
chr1	2539250	2539686
chr1	2540860	2541147
chr1	2541164	2541302
chr1	2541730	2542919
chr1	2544554	2544698
chr1	2551700	2551844
chr1	2556740	2556879
chr1	2559235	2559441
chr1	2559739	2559992
chr1	2560265	2560415
chr1	2560800	2561195
chr1	2564245	2564389
chr1	2564420	2564663
chr1	2564805	2565060
chr1	2565180	2565328
chr1	2565695	2565847
chr1	2571145	2571300
chr1	2572169	2572297
chr1	2572635	2572788
chr1	2572824	2572975
chr1	2573370	2575232
chr1	2576875	2577021
chr1	2615609	2615755
chr1	2626675	2626819
chr1	2629165	2629315
chr1	2700290	2700433
chr1	2703410	2703554
chr1	2704275	2704412
chr1	2704940	2705405
chr1	2705665	2706788
chr1	2706875	2707018
chr1	2707080	2707231
chr1	2707490	2707648
chr1	2710295	2710445
chr1	2713245	2713398
chr1	2713520	2714060
chr1	2714120	2714294
chr1	2716150	2716297
chr1	2716805	2717269
chr1	2717670	2717802
chr1	2718660	2718805
chr1	2719780	2720148
chr1	2720750	2720914
chr1	2722245	2722388
chr1	2722655	2722880
chr1	2722930	2723123
chr1	2723145	2723294
chr1	2724500	2724676
chr1	2724755	2724897
chr1	2725050	2725196
chr1	2725555	2725697
chr1	2725740	2725885
chr1	2727865	2728002
chr1	2730740	2730892
chr1	2731285	2731432
chr1	2732285	2732432
chr1	2733410	2733558
chr1	2736600	2736739
chr1	2736785	2736917
chr1	2738190	2738383
chr1	2738390	2739038
chr1	2739445	2739582
chr1	2743420	2743550
chr1	2750335	2750486
chr1	2751068	2751282
chr1	2756128	2756273
chr1	2756541	2756678
chr1	2757078	2757221
chr1	2761818	2761916
chr1	2764585	2764728
chr1	2766465	2766953
chr1	2767006	2767155
chr1	2767158	2767308
chr1	2771770	2772027
chr1	2772043	2772738
chr1	2774271	2774414
chr1	2775303	2775453
chr1	2776887	2777032
chr1	2777078	2777327
chr1	2777422	2777561
chr1	2778757	2778910
chr1	2778967	2779141
chr1	2779479	2779628
chr1	2780127	2780909
chr1	2781197	2781334
chr1	2782614	2782773
chr1	2782883	2783162
chr1	2784008	2784151
chr1	2784168	2785079
chr1	2785298	2785455
chr1	2788822	2788961
chr1	2789012	2789161
chr1	2789822	2789951
chr1	2791091	2792897
chr1	2793572	2793709
chr1	2793846	2793997
chr1	2794032	2794186
chr1	2794467	2794602
chr1	2796112	2796385
chr1	2796606	2796741
chr1	2797772	2797906
chr1	2798201	2798348
chr1	2799262	2799999
chr1	2800111	2800248
chr1	2801002	2801210
chr1	2801306	2801443
chr1	2801682	2801832
chr1	2801901	2802038
chr1	2802527	2802671
chr1	2804752	2804898
chr1	2805066	2805202
chr1	2806021	2806164
chr1	2808456	2809459
chr1	2811326	2811631
chr1	2814801	2814945
chr1	2817336	2817488
chr1	2819911	2820069
chr1	2820087	2820237
chr1	2820356	2820500
chr1	2820581	2820724
chr1	2820921	2821152
chr1	2821931	2822080
chr1	2822517	2823188
chr1	2823216	2823459
chr1	2823777	2824007
chr1	2825107	2825248
chr1	2826951	2827099
chr1	2827327	2827465
chr1	2827597	2827899
chr1	2827961	2828353
chr1	2829617	2829760
chr1	2831931	2832062
chr1	2833247	2833396
chr1	2833561	2833724
chr1	2833956	2834164
chr1	2834917	2835068
chr1	2835081	2835319
chr1	2835746	2835891
chr1	2836346	2836800
chr1	2837436	2837591
chr1	2838722	2839008
chr1	2839096	2839303
chr1	2839671	2840016
chr1	2840102	2840381
chr1	2842187	2842323
chr1	2842592	2842726
chr1	2844051	2845593
chr1	2846752	2846902
chr1	2846916	2847940
chr1	2848026	2848170
chr1	2848346	2848500
chr1	2848782	2848935
chr1	2849116	2849253
chr1	2849411	2849555
chr1	2849597	2849748
chr1	2850096	2850302
chr1	2850431	2850584
chr1	2850601	2851019
chr1	2851427	2851558
chr1	2852622	2852777
chr1	2853277	2853422
chr1	2853687	2853833
chr1	2859556	2859805
chr1	2862862	2864400
chr1	2864472	2864889
chr1	2866016	2866150
chr1	2866592	2866738
chr1	2870767	2870926
chr1	2876262	2876409
chr1	2876462	2876615
chr1	2876642	2876795
chr1	2878372	2878508
chr1	2878732	2878866
chr1	2882752	2882877
chr1	2883622	2883781
chr1	2883847	2884004
chr1	2884632	2884842
chr1	2884847	2885564
chr1	2886577	2886944
chr1	2887002	2887149
chr1	2888337	2888484
chr1	2889492	2889650
chr1	2889787	2890135
chr1	2890157	2890631
chr1	2890652	2890906
chr1	2891627	2891777
chr1	2896502	2896656
chr1	2896697	2896907
chr1	2899187	2899324
chr1	2899417	2899546
chr1	2899572	2899715
chr1	2899872	2900017
chr1	2900082	2900219
chr1	2901712	2902192
chr1	2902212	2902384
chr1	2904512	2904666
chr1	2915792	2915939
chr1	2917297	2917440
chr1	2918022	2918164
chr1	2918292	2918826
chr1	2919702	2919853
chr1	2919857	2920001
chr1	2920522	2920674
chr1	2922487	2922627
chr1	2924582	2924740
chr1	2925657	2925812
chr1	2928062	2928205
chr1	2928322	2929857
chr1	2930232	2930378
chr1	2931477	2931614
chr1	2934412	2934561
chr1	2936196	2936376
chr1	2936501	2936641
chr1	2936692	2936847
chr1	2937166	2937349
chr1	2937921	2938330
chr1	2938566	2938713
chr1	2938717	2939027
chr1	2939032	2939181
chr1	2939326	2939540
chr1	2940192	2940406
chr1	2940741	2940885
chr1	2941297	2941436
chr1	2943101	2943362
chr1	2943806	2943968
chr1	2944441	2944582
chr1	2944971	2946045
chr1	2946647	2946785
chr1	2946851	2947092
chr1	2947611	2947962
chr1	2948382	2948586
chr1	2948857	2949105
chr1	2949557	2949751
chr1	2951742	2952225
chr1	2952231	2952404
chr1	2952411	2952935
chr1	2953326	2953538
chr1	2954027	2954573
chr1	2970381	2970523
chr1	2976694	2976839
chr1	2977254	2977666
chr1	2977681	2978169
chr1	2978209	2978647
chr1	2978726	2981250
chr1	2981756	2981913
chr1	2982509	2982646
chr1	2982971	2983110
chr1	2983744	2988256
chr1	2989006	2989155
chr1	2989161	2991163
chr1	2992341	2992476
chr1	2992539	2992719
chr1	2993974	2994114
chr1	2994289	2994425
chr1	2995216	2995379
chr1	2995421	2995684
chr1	2995944	2996089
chr1	2996441	2996716
chr1	2996866	2997003
chr1	2997276	2997603
chr1	2997659	2997808
chr1	2999121	2999357
chr1	2999509	2999653
chr1	2999654	2999796
chr1	2999856	3000006
chr1	3000389	3000532
chr1	3000839	3001192
chr1	3003166	3003286
chr1	3003524	3003769
chr1	3006199	3006526
chr1	3006679	3006822
chr1	3007621	3007832
chr1	3007839	3008099
chr1	3009884	3010032
chr1	3010821	3011101
chr1	3011194	3011359
chr1	3013606	3013740
chr1	3016209	3016349
chr1	3017599	3017863
chr1	3017939	3018077
chr1	3020161	3020313
chr1	3021759	3022729
chr1	3023896	3024039
chr1	3024179	3024336
chr1	3025774	3026467
chr1	3027394	3027541
chr1	3028149	3028652
chr1	3028734	3029137
chr1	3031389	3031523
chr1	3032229	3032428
chr1	3032679	3032876
chr1	3032880	3033042
chr1	3034154	3034296
chr1	3035149	3035293
chr1	3036089	3036228
chr1	3036274	3036420
chr1	3036840	3036974
chr1	3037030	3037172
chr1	3037194	3037340
chr1	3037570	3037790
chr1	3037984	3038132
chr1	3038134	3038290
chr1	3038489	3038619
chr1	3038625	3038772
chr1	3038974	3039112
chr1	3039134	3039284
chr1	3039580	3039731
chr1	3042010	3042138
chr1	3042225	3042372
chr1	3042374	3042518
chr1	3042719	3043232
chr1	3043259	3043914
chr1	3043935	3044881
chr1	3044904	3045229
chr1	3047169	3047372
chr1	3047380	3047523
chr1	3047594	3047740
chr1	3049630	3049766
chr1	3050120	3050586
chr1	3050764	3051009
chr1	3051045	3051186
chr1	3051449	3051588
chr1	3051609	3051770
chr1	3051844	3051992
chr1	3052095	3052250
chr1	3052419	3052555
chr1	3052784	3052929
chr1	3053504	3053647
chr1	3054020	3054173
chr1	3054585	3054715
chr1	3055624	3055752
chr1	3055874	3056031
chr1	3056069	3057436
chr1	3057725	3057968
chr1	3058069	3058278
chr1	3058439	3059328
chr1	3059439	3059688
chr1	3059689	3059902
chr1	3061669	3062698
chr1	3064354	3064497
chr1	3068275	3068421
chr1	3070260	3070402
chr1	3070519	3070864
chr1	3071584	3072789
chr1	3073544	3073879
chr1	3074230	3074365
chr1	3075764	3075904
chr1	3077274	3078074
chr1	3078134	3078269
chr1	3078449	3078590
chr1	3078760	3078903
chr1	3078984	3079129
chr1	3079134	3079279
chr1	3079814	3080083
chr1	3080124	3080403
chr1	3080580	3080784
chr1	3080994	3081138
chr1	3081145	3081302
chr1	3081399	3081544
chr1	3082784	3082926
chr1	3082979	3083249
chr1	3083450	3083592
chr1	3085365	3085502
chr1	3086379	3086590
chr1	3086635	3086912
chr1	3086920	3088584
chr1	3088994	3089353
chr1	3089515	3089660
chr1	3089679	3089812
chr1	3089815	3089959
chr1	3090050	3090210
chr1	3090270	3090406
chr1	3090905	3091048
chr1	3091085	3092075
chr1	3094484	3094760
chr1	3094779	3094924
chr1	3096275	3096600
chr1	3096909	3097048
chr1	3097684	3097838
chr1	3098544	3098689
chr1	3098780	3098929
chr1	3099150	3099288
chr1	3099720	3099995
chr1	3100015	3100656
chr1	3100884	3101034
chr1	3101344	3101492
chr1	3101690	3101889
chr1	3102665	3102808
chr1	3102885	3103677
chr1	3103959	3104108
chr1	3104544	3104697
chr1	3104925	3105403
chr1	3106719	3107074
[truncated: 627,847+ more rows]
